# Supplementary material for: Comparative Analysis, Structural Insights, and Substrate/Drug Interaction of CYP128A1 in Mycobacterium tuberculosis
Source: Int J Mol Sci. 2020 Jul 8;21(14):4816. doi: 10.3390/ijms21144816 (PMC7404182; doi:10.3390/ijms21144816)
Supplement: Supplementary file 1 [file ijms-21-04816-s001.zip]

Archive with 6 entries (5 files):
- Supplementary Information/
- Supplementary Information/Supplemenatary Dataset 2.docx
- Supplementary Information/Supplementary Dataset 1.xlsx
- Supplementary Information/Supplementary Dataset 3.pdf
- Supplementary Information/Supplementary Information.docx
- Supplementary Information/~$pplementary Information.docx
