# Supplementary material for: Comparative Analysis, Structural Insights, and Substrate/Drug Interaction of CYP128A1 in Mycobacterium tuberculosis
Source: Int J Mol Sci. 2020 Jul 8;21(14):4816. doi: 10.3390/ijms21144816 (PMC7404182; doi:10.3390/ijms21144816)
Supplement: Supplementary file 1 [file ijms-21-04816-s001.zip › Supplementary Information/Supplementary Dataset 1.xlsx]

## Sheet: Sheet1
Supplementary Dataset 1: Comprehensive comparative analyses of CYP128 P450s and those associated with secondary metabolite biosynthetic gene clusters in mycobacterial species. Genome number and gene ID information is from Joint Genome Institute (JGI)/Integrated Microbial Genomes and Microbes (IMG/M) database [31]. Biosynthetic cluster (BC) type and most similar known cluster information is obtain…
Genome number	Species name	Gene ID	P450 name	% Identity	Length	Cluster ID	BC Type	Cluster type	No. of P450s	P450 name
Mycobacterium tuberculosis complex (MTBC)
2687453275	Mycobacterium africanum 25	2688150481	CYP128A1	100	393	161763066	Other	CDPS	3	CYP128
										CYP124
										CYP121
2687453275	Mycobacterium africanum 25	2688150482	CYP128A1 (P450 fragment)	95	77	0
650716059	Mycobacterium africanum GM041182	651025744	CYP128A1	100	489	160389960	N/A	CDPS	3	CYP128
										CYP124
										CYP121
2582580994	Mycobacterium africanum K85	2584197042	CYP128A1	100	489	160949922	N/A	CDPS	3	CYP128
										CYP124
										CYP121
645951854	Mycobacterium africanum K85	646019318	CYP128A1	100	489	160358326	N/A	CDPS	3	CYP128
										CYP124
										CYP121
2582580874	Mycobacterium africanum MAL010070	2583720415	CYP128A1	100	489	160946478	N/A	CDPS	3	CYP128
										CYP124
										CYP121
2579779036	Mycobacterium africanum MAL010071	2582018767	CYP128A1	100	489	160920276	N/A	CDPS	3	CYP128
										CYP124
										CYP121
2579779131	Mycobacterium africanum MAL010074	2582416061	CYP128A1	99	489	160922970	N/A	CDPS	3	CYP128
										CYP121
										CYP124
2579778777	Mycobacterium africanum MAL010079	2580939780	CYP128A1	100	489	160927362	N/A	CDPS	3	CYP128
										CYP124
										CYP121
2579778712	Mycobacterium africanum MAL010081	2580668495	CYP128A1	99	489	160925333	Putative	CDPS	1	CYP128
2579778911	Mycobacterium africanum MAL010084	2581511485	CYP128A1	100	489	160931380	N/A	CDPS	3	CYP128
										CYP121
										CYP124
2582580875	Mycobacterium africanum MAL010099	2583724451	CYP128A1	100	489	160946539	N/A	CDPS	3	CYP128
										CYP124
										CYP121
2574179914	Mycobacterium africanum MAL010100	2574969000	CYP128A1	100	489	0
2576861083	Mycobacterium africanum MAL010102	2577175792	CYP128A1	100	489	160916126	N/A	CDPS	3	CYP128
										CYP121
										CYP124
2574180196	Mycobacterium africanum MAL010111	2575939578	CYP128A1	100	489	160884674	N/A	CDPS	3	CYP128
										CYP121
										CYP124
2574179981	Mycobacterium africanum MAL010112	2575199201	CYP128A1	100	489	160882762	N/A	CDPS	3	CYP128
										CYP121
										CYP124
2579778997	Mycobacterium africanum MAL010118	2581870392	CYP128A1	99	489	160919076	N/A	CDPS	3	CYP128
										CYP121
										CYP124
2579778639	Mycobacterium africanum MAL010120	2580366712	CYP128A1	99	489	160937959	N/A	CDPS	3	CYP128
										CYP121
										CYP124
2579778981	Mycobacterium africanum MAL010123	2581808303	CYP128A1	100	393	160933405	N/A	CDPS	3	CYP128
										CYP124
										CYP121
2579779032	Mycobacterium africanum MAL010128	2582002507	CYP128A1	100	489	160920133	N/A	CDPS	3	CYP128
										CYP124
										CYP121
2579779005	Mycobacterium africanum MAL010129	2581902009	CYP128A1	100	489	160919339	N/A	CDPS	3	CYP128
										CYP121
										CYP124
2579778881	Mycobacterium africanum MAL010131	2581376421	CYP128A1	100	489	160930383	Putative	CDPS	1	CYP128
2582580876	Mycobacterium africanum MAL010136	2583728521	CYP128A1	100	489	160946603	N/A	CDPS	3	CYP128
										CYP124
										CYP121
2574180130	Mycobacterium africanum MAL010137	2575705833	CYP128A1	100	489	160874883	N/A	CDPS	3	CYP128
										CYP124
										CYP121
2579779012	Mycobacterium africanum MAL020107	2581931356	CYP128A1	100	489	160919618	N/A	CDPS	3	CYP128
										CYP124
										CYP121
2582580878	Mycobacterium africanum MAL020130	2583736616	CYP128A1	100	489	160946729	N/A	CDPS	3	CYP128
										CYP124
										CYP121
2582580877	Mycobacterium africanum MAL020135	2583732568	CYP128A1	99	489	160946665	N/A	CDPS	3	CYP128
										CYP124
										CYP121
2579778922	Mycobacterium africanum MAL020148	2581564120	CYP128A1	100	489	160931753	N/A	NOT FOUND	1	CYP128
2579778878	Mycobacterium africanum MAL020173	2581367167	CYP128A1	99	489	160930305	N/A	CDPS	3	CYP128
										CYP121
										CYP124
2582580879	Mycobacterium africanum MAL020176	2583738958	CYP128A1	99	489	160946764	N/A	CDPS	3	CYP128
										CYP124
										CYP128
2579778664	Mycobacterium africanum MAL020185	2580468405	CYP128A1	100	489	160923992	N/A	CDPS	3	CYP128
										CYP124
										CYP128
2684623220	Mycobacterium africanum UT307	2687242989	CYP128A1	100	489	161760093	Other	CDPS	3	CYP128
										CYP124
										CYP128
2636415899	Mycobacterium bovis 1595	2638477564	CYP128A1	100	489	161589810	Other	CDPS	3	CYP128
										CYP124
										CYP121
2802429203	Mycobacterium bovis 2002/0476	2804486641	CYP128A1	100	489	0
2802429202	Mycobacterium bovis 2006/0077	2804482974	CYP128A1	100	489	0
2802429200	Mycobacterium bovis 2008/0665	2804475328	CYP128A1	100	489	0
2802429199	Mycobacterium bovis 2011/0565	2804468734	CYP128A1 (P450 fragment)	100	339	0
2687453228	Mycobacterium bovis 30	2687958126	CYP128A1	100	489	161762388	Other	CDPS	3	CYP128
										CYP124
										CYP121
2636415814	Mycobacterium bovis AF 2122/97	2638123618	CYP128A1	100	489	161588298	Other	CDPS	3	CYP128
										CYP124
										CYP121
637000169	Mycobacterium bovis AF 2122/97	637139631	CYP128A1	100	489	160324698	N/A	CDPS	3	CYP128
										CYP124
										CYP121
2654587639	Mycobacterium bovis AN5	2655181018	CYP128A1	100	489	161652068	Other	CDPS	3	CYP128
										CYP124
										CYP121
2579778623	Mycobacterium bovis B2 7505	2580302081	CYP128A1	100	489	160937545	N/A	CDPS	3	CYP128
										CYP124
										CYP121
2651869669	Mycobacterium bovis B-3222	2652352732	CYP128A1	100	489	161642549	N/A	CDPS	3	CYP128
										CYP124
										CYP121
2645727702	Mycobacterium bovis BCG	2646607758	CYP128A1	99	489	161622048	Other	CDPS	3	CYP128
										CYP124
										CYP121
2687453231	Mycobacterium bovis BCG 26	2687967885	CYP128A1	99	489	161762443	Other	CDPS	3	CYP128
										CYP124
										CYP121
2645727564	Mycobacterium bovis BCG 3281	2646008770	CYP128A1	99	489	161619583	Other	CDPS	3	CYP128
										CYP124
										CYP121
2799113009	Mycobacterium bovis BCG ATCC 35743	2801111870	CYP128A1	99	489	0
2695420338	Mycobacterium bovis BCG Birkhaug	2695557047	CYP128A1	99	489	161792204	Other	CDPS	3	CYP128
										CYP124
										CYP121
2547132084	Mycobacterium bovis BCG China	2547305801	CYP128A1	99	489	160615128	N/A	CDPS	3	CYP128
										CYP124
										CYP121
2695420322	Mycobacterium bovis BCG China	2695503116	CYP128A1	99	489	161791900	Other	CDPS	3	CYP128
										CYP124
										CYP121
2695420334	Mycobacterium bovis BCG Connaught	2695543263	CYP128A1	99	489	161792138	Other	CDPS	3	CYP128
										CYP124
										CYP121
2695420321	Mycobacterium bovis BCG Danish	2695499063	CYP128A1	99	489	161791862	Other	CDPS	3	CYP128
										CYP124
										CYP121
2695420330	Mycobacterium bovis BCG Frappier	2695529914	CYP128A1	99	489	161792050	Other	CDPS	3	CYP128
										CYP124
										CYP121
2600255034	Mycobacterium bovis BCG Glaxo	2600679466	CYP128A1	99	489	161452244	Other	CDPS	3	CYP128
										CYP124
										CYP121
2695420331	Mycobacterium bovis BCG Glaxo	2695533959	CYP128A1	99	489	161792088	Other	CDPS	3	CYP128
										CYP124
										CYP121
2600255034	Mycobacterium bovis BCG Glaxo
2600255035	Mycobacterium bovis BCG Grappier	2600683730	CYP128A1	99	489	161452284	Other	CDPS	3	CYP128
										CYP124
										CYP121
2695420357	Mycobacterium bovis BCG Japan	2695643543	CYP128A1	99	489	161792615	Other	CDPS	3	CYP128
										CYP124
										CYP121
2540341164	Mycobacterium bovis BCG Korea 1168P	2540804446	CYP128A1	99	489	160577731	N/A	CDPS	3	CYP128
										CYP124
										CYP121
2511231152	Mycobacterium bovis BCG Mexico	2511811874	CYP128A1	99	489	160393477	N/A	CDPS	3	CYP128
										CYP124
										CYP121
2600254958	Mycobacterium bovis BCG Moreau	2600457115	CYP128A1	99	458	0
2695420324	Mycobacterium bovis BCG Moreau	2695511253	CYP128A1	99	489	161791976	Other	CDPS	3	CYP128
										CYP124
										CYP121
2619619103	Mycobacterium bovis BCG Moreau RDJ	2620700317	CYP128A1	99	489	161515188	Other	CDPS	3	CYP128
										CYP124
										CYP121
2695420341	Mycobacterium bovis BCG Pasteur	2695566744	CYP128A1	99	489	161792250	Other	CDPS	3	CYP128
										CYP124
										CYP121
639633040	Mycobacterium bovis BCG Pasteur 1173P2	639831196	CYP128A1	99	489	160329809	N/A	CDPS	3	CYP128
										CYP124
										CYP121
2600255031	Mycobacterium bovis BCG Phipps	2600667903	CYP128A1	99	489	161452155	Other	CDPS	3	CYP128
										CYP124
										CYP121
2695420320	Mycobacterium bovis BCG Phipps	2695495011	CYP128A1	99	489	161791825	Other	CDPS	3	CYP128
										CYP124
										CYP121
2600255033	Mycobacterium bovis BCG Prague	2600675250	CYP128A1	99	489	161452213	Other	CDPS	3	CYP128
										CYP124
										CYP121
2695420323	Mycobacterium bovis BCG Prague	2695507224	CYP128A1	99	489	161791939	Other	CDPS	3	CYP128
										CYP124
										CYP121
2695420358	Mycobacterium bovis BCG Russia	2695647614	CYP128A1	99	489	161792652	Other	CDPS	3	CYP128
										CYP124
										CYP121
2713896967	Mycobacterium bovis BCG S4	2715053563	CYP128A1	99	489	161823728	Other	CDPS	3	CYP128
										CYP124
										CYP121
2600255032	Mycobacterium bovis BCG Sweden	2600670632	CYP128A1	99	489	0				CYP128
2695420360	Mycobacterium bovis BCG Sweden	2695654359	CYP128A1	99	489	161792697	Other	CDPS	3	CYP128
										CYP124
										CYP121
2695420355	Mycobacterium bovis BCG Tice	2695633051	CYP128A1	99	489	161792548	Other	CDPS	3	CYP128
										CYP124
										CYP121
643692028	Mycobacterium bovis BCG Tokyo 172	643735104	CYP128A1	99	489	160346611	N/A	CDPS	3	CYP128
										CYP124
										CYP121
2684623100	Mycobacterium bovis BCG Tokyo 172	2686792483	CYP128A1	99	489	161758408	Other	CDPS	3	CYP128
										CYP124
										CYP121
2687453126	Mycobacterium bovis BCG-1	2687572109	CYP128A1	99	489	161760964	Other	CDPS	3	CYP128
										CYP124
										CYP121
2687453403	Mycobacterium bovis BCG-1 (Russia)	2688651131	CYP128A1	99	489	161765218	Other	CDPS	3	CYP128
										CYP124
										CYP121
2547132085	Mycobacterium bovis BCG-Denmark TMC 1010, ATCC 35733	2547310369	CYP128A1	99	489	160615196	N/A	CDPS	3	CYP128
										CYP124
										CYP121
2547132087	Mycobacterium bovis BCG-Russia TMC 1022 , ATCC 35740	2547318836	CYP128A1	99	489	160615318	N/A	CDPS	3	CYP128
										CYP124
										CYP121
2547132086	Mycobacterium bovis BCG-Tice, TMC 1028	2547315527	CYP128A1	99	489	160615270	N/A	CDPS	3	CYP128
										CYP124
										CYP121
2802429201	Mycobacterium bovis BMR25/85	2804478334	CYP128A1	100	489	0
2579778928	Mycobacterium bovis Bz 31150	2581586249	CYP128A1	100	489	160931916	Putative	CDPS	3	CYP128
										CYP124
										CYP121
2579778729	Mycobacterium bovis D 4155	2580745041	CYP128A1	100	489	160926030	N/A	CDPS	3	CYP128
										CYP124
										CYP121
2799113008	Mycobacterium bovis D-10-02315	2801105655	CYP128A1	100	489	0
2582580974	Mycobacterium bovis Kc 32216	2584105772	CYP128A1	100	489	160949260	N/A	CDPS	3	CYP128
										CYP124
										CYP121
2579778584	Mycobacterium bovis Kc 9614	2580124457	CYP128A1	100	489	160936351	N/A	CDPS	3	CYP128
										CYP124
										CYP121
2582580880	Mycobacterium bovis MAL010093	2583745900	CYP128A1	100	489	160946873	N/A	CDPS	3	CYP128
										CYP124
										CYP121
2651869707	Mycobacterium bovis MB1	2652514090	CYP128A1	100	489	161643256	Other	CDPS	3	CYP128
										CYP124
										CYP121
2639762931	Mycobacterium bovis MB3	2641311494	CYP128A1	100	489	161600530	Other	CDPS	3	CYP128
										CYP124
										CYP121
2706794576	Mycobacterium bovis MB4	2707489331	CYP128A1	100	489	161818927	Other	CDPS	3	CYP128
										CYP124
										CYP121
2645727999	Mycobacterium bovis MbURU-001	2647879050	CYP128A1	100	489	161626987	Other	CDPS	3	CYP128
										CYP124
										CYP121
2579778734	Mycobacterium bovis Mr 4387	2580769505	CYP128A1	100	489	160926214	N/A	CDPS	3	CYP128
										CYP124
										CYP121
2799113010	Mycobacterium bovis SP38	2801115973	CYP128A1	99	489	0
2582580936	Mycobacterium bovis Wt 21231	2584004505	CYP128A1	100	489	160948530	N/A	CDPS	3	CYP128
										CYP124
										CYP121
2579778875	Mycobacterium bovis Wt 21419	2581356877	CYP128A1	99	489	160930204	N/A	CDPS	3	CYP128
										CYP124
										CYP121
650716060	Mycobacterium canettii CIPT 140010059	651037922	CYP128A1	68	496	160378427	N/A	NOT FOUND	1	CYP128
650716060	Mycobacterium canettii CIPT 140010059	651039611	CYP128A1	99	489	160378450	N/A	CDPS	3	CYP128
										CYP124
										CYP121
2541047047	Mycobacterium canettii CIPT 140060008	2541578681	CYP128A1	99	489	160582506	N/A	CDPS	3	CYP128
										CYP124
										CYP121
2565956758	Mycobacterium canettii CIPT 140070002	2566981588	CYP128A1	99	489	160805904	N/A	CDPS	3	CYP128
										CYP124
										CYP121
2565956759	Mycobacterium canettii CIPT 140070005	2566985862	CYP128A1	99	489	160818820	N/A	CDPS	3	CYP128
										CYP124
										CYP121
2565956756	Mycobacterium canettii CIPT 140070007	2566973026	CYP128A1	99	489	160807817	N/A	CDPS	3	CYP128
										CYP124
										CYP121
2541047045	Mycobacterium canettii CIPT 140070008	2541570444	CYP128A1	99	489	160582389	N/A	CDPS	3	CYP128
										CYP124
										CYP121
2540341073	Mycobacterium canettii CIPT 140070010	2540555207	CYP128A1	97	489	160576162	N/A	CDPS	3	CYP128
										CYP124
										CYP121
2540341073	Mycobacterium canettii CIPT 140070010	2540553410	CYP128A1	68	496	160576137	N/A	NOT FOUND	1	CYP128
2565956757	Mycobacterium canettii CIPT 140070013	2566977300	CYP128A1	99	489	160807884	N/A	CDPS	3	CYP128
										CYP124
										CYP121
2541047046	Mycobacterium canettii CIPT 140070017	2541572758	CYP128A1	69	477	160582425	N/A	NOT FOUND	1	CYP128
2728369367	Mycobacterium caprae Allgaeu	2730171999	CYP128A1	100	489	161838523	Other	CDPS	3	CYP128
										CYP124
										CYP121
2698536604	Mycobacterium caprae MB2	2699765601	CYP128A1	100	524	161807797	Other	CDPS	3	CYP128
										CYP124
										CYP121
2603879708	Mycobacterium caprae MB2
2713897272	Mycobacterium tuberculosis 001_13432	2716307944	CYP128A1	100	489	161825401	Other	CDPS	3	CYP128
										CYP124
										CYP121
2576861165	Mycobacterium tuberculosis 02_1987	2577464741	CYP128A1	100	489	160895163	N/A	CDPS	3	CYP128
										CYP124
										CYP128
642979309	Mycobacterium tuberculosis 02_1987	643023292	CYP128A1	100	489	160344725	N/A	CDPS	3	CYP121
										CYP124
										CYP128
2718218167	Mycobacterium tuberculosis 0A005DS	2720373029	CYP128A1	100	489	161828813	Other	CDPS	3	CYP121
										CYP124
										CYP128
2718217788	Mycobacterium tuberculosis 0A012DS	2718845597	CYP128A1	100	489	161827408	Other	CDPS	3	CYP121
										CYP124
										CYP128
2721755495	Mycobacterium tuberculosis 0A029DS	2722763207	CYP128A1	100	489	161830425	Other	CDPS	3	CYP121
										CYP124
										CYP128
2728369392	Mycobacterium tuberculosis 0A033DS	2730275417	CYP128A1	100	489	161838653	Other	CDPS	3	CYP121
										CYP124
										CYP128
2718218222	Mycobacterium tuberculosis 0A036DS	2720569018	CYP128A1	100	489	161828994	Other	CDPS	3	CYP121
										CYP124
										CYP128
2721755648	Mycobacterium tuberculosis 0A087DS	2723410395	CYP128A1	100	489	161831082	Other	CDPS	3	CYP121
										CYP124
										CYP128
2718218144	Mycobacterium tuberculosis 0A092DS	2720279062	CYP128A1	100	489	161828753	Other	CDPS	3	CYP121
										CYP124
										CYP128
2718217896	Mycobacterium tuberculosis 0A093DS	2719234826	CYP128A1	100	489	161827774	Other	CDPS	3	CYP121
										CYP124
										CYP128
2718217900	Mycobacterium tuberculosis 0A094DS	2719252737	CYP128A1	100	489	161827794	Other	CDPS	3	CYP121
										CYP124
										CYP128
2721755705	Mycobacterium tuberculosis 0A115DS	2723662331	CYP128A1	100	489	161831352	Other	CDPS	3	CYP128
										CYP124
										CYP128
2718217865	Mycobacterium tuberculosis 0A117DS	2719114279	CYP128A1	99	489	161827656	Other	CDPS	3	CYP121
										CYP124
										CYP128
2718218125	Mycobacterium tuberculosis 0B026XDR	2720191363	CYP128A1	100	489	161828682	Other	CDPS	3	CYP121
										CYP124
										CYP128
2718218140	Mycobacterium tuberculosis 0B049XDR	2720261546	CYP128A1 (P450 fragment)	100	226	0
2718218323	Mycobacterium tuberculosis 0B070XDR	2720985762	CYP128A1	100	489	161829452	Other	CDPS	3	CYP121
										CYP124
										CYP128
2718218096	Mycobacterium tuberculosis 0B076XDR	2720065825	CYP128A1	99	458	161828566	Other	CDPS	3	CYP121
										CYP128
										CYP124
2718218324	Mycobacterium tuberculosis 0B123ND	2720990073	CYP128A1	100	489	161829467	Other	CDPS	3	CYP121
										CYP124
										CYP128
2718218325	Mycobacterium tuberculosis 0B169XDR	2720994687	CYP128A1	100	489	161829482	Other	CDPS	3	CYP121
										CYP124
										CYP128
2718218124	Mycobacterium tuberculosis 0B218DS	2720186674	CYP128A1	100	489	161828671	Other	CDPS	3	CYP121
										CYP124
										CYP128
2721755674	Mycobacterium tuberculosis 0B222DS									CYP128
2718218141	Mycobacterium tuberculosis 0B228DS	2720266692	CYP128A1	100	489	161828731	Other	CDPS	3	CYP121
										CYP124
										CYP128
2718218354	Mycobacterium tuberculosis 0B229DS	2721102356	CYP128A1	100	489	161829596	Other	CDPS	3	CYP121
										CYP124
										CYP128
2718217707	Mycobacterium tuberculosis 0B259XDR	2718550942	CYP128A1	100	489	161827169	Other	CDPS	3	CYP121
										CYP124
										CYP128
2718217873	Mycobacterium tuberculosis 0B329XDR	2719142681	CYP128A1	100	489	161827690	Other	CDPS	3	CYP121
										CYP124
										CYP128
2630968454	Mycobacterium tuberculosis 10060	2631864554	CYP128A1	99	489	161564292	Other	CDPS	3	CYP121
										CYP124
										CYP128
2582581173	Mycobacterium tuberculosis 1010SM	2584792119	CYP128A1	100	458	160956417	N/A	NOT FOUND	1	CYP128
2619619395	Mycobacterium tuberculosis 10217	2621698757	CYP128A1	100	489	161520746	Other	CDPS	3	CYP121
										CYP124
										CYP128
2619619308	Mycobacterium tuberculosis 1034	2621340525	CYP128A1 (P450 fragment)	100	87	0
2619619308	Mycobacterium tuberculosis 1034	2621340524	CYP128A1	100	393	161517450	N/A	CDPS	3	CYP121
										CYP124
										CYP128
2574180368	Mycobacterium tuberculosis 1173CS	2576560934	CYP128A1	100	489	160891254	N/A	CDPS	3	CYP121
										CYP124
										CYP128
2700989195	Mycobacterium tuberculosis 1200172	2701676286	CYP128A1	100	489	161812035	Other	CDPS	3	CYP121
										CYP124
										CYP128
2657245460	Mycobacterium tuberculosis 1200782	2659059944	CYP128A1	100	489	161665049	Other	CDPS	3	CYP121
										CYP124
										CYP128
2619619394	Mycobacterium tuberculosis 12974	2621695737	CYP128A1	100	489	161520720	Other	CDPS	3	CYP121
										CYP124
										CYP128
2690316214	Mycobacterium tuberculosis 1300037	2692715890	CYP128A1	100	489	161781356	Other	CDPS	3	CYP121
										CYP124
										CYP128
2663763349	Mycobacterium tuberculosis 1300039	2666672977	CYP128A1	100	489	161694438	Other	CDPS	3	CYP121
										CYP124
										CYP128
2700989186	Mycobacterium tuberculosis 1300215	2701644483	CYP128A1	100	489	161811948	Other	CDPS	3	CYP121
										CYP124
										CYP128
2657245621	Mycobacterium tuberculosis 1300325	2659691290	CYP128A1	100	489	161667494	Other	CDPS	3	CYP121
										CYP124
										CYP128
2667527970	Mycobacterium tuberculosis 1301087	2670244678	CYP128A1	100	489	161707074	Other	CDPS	3	CYP121
										CYP124
										CYP128
2667527824	Mycobacterium tuberculosis 1301088	2669624559	CYP128A1	100	489	161704838	Other	CDPS	3	CYP121
										CYP124
										CYP128
2639763022	Mycobacterium tuberculosis 13-2459	2641678917	CYP128A1	99	489	161601912	Other	CDPS	3	CYP121
										CYP124
										CYP128
2648501848	Mycobacterium tuberculosis 13-3935	2651521218	CYP128A1	100	261	161640427	Other	CDPS	3	CYP121
										CYP124
										CYP128
2648501848	Mycobacterium tuberculosis 13-3935	2651521219	CYP128A1 (P450 fragment)	100	211	0
2634166456	Mycobacterium tuberculosis 13-4152	2635743037	CYP128A1	99	489	161579665	Other	CDPS	3	CYP121
										CYP124
										CYP128
2606217172	Mycobacterium tuberculosis 1429BH	2606487827	CYP128A1	100	489	161477621	Other	CDPS	3	CYP121
										CYP124
										CYP128
2619619410	Mycobacterium tuberculosis 1430BH	2621760964	CYP128A1	100	489	161521321	Other	CDPS	3	CYP121
										CYP124
										CYP128
2721755506	Mycobacterium tuberculosis 1458	2722808891	CYP128A1	100	489	161830479	Other	CDPS	3	CYP121
										CYP124
										CYP128
2657245152	Mycobacterium tuberculosis 1500034	2658282841	CYP128A1	100	489	161662618	Other	CDPS	3	CYP121
										CYP124
										CYP128
2667528150	Mycobacterium tuberculosis 1500108	2671006424	CYP128A1	99	489	0
2663763091	Mycobacterium tuberculosis 1500176	2665600939	CYP128A1	100	489	161690055	Other	CDPS	3	CYP121
										CYP124
										CYP128
2657245416	Mycobacterium tuberculosis 1500283	2658888649	CYP128A1	100	489	161664528	Other	CDPS	3	CYP121
										CYP124
										CYP128
2660238700	Mycobacterium tuberculosis 1500524	2663439823	CYP128A1	100	489	161682465	Other	CDPS	3	CYP121
										CYP124
										CYP128
2576861307	Mycobacterium tuberculosis 1615	2577953214	CYP128A1	100	489	160900453	N/A	CDPS	3	CYP121
										CYP124
										CYP128
2606217139	Mycobacterium tuberculosis 16954	2606379831	CYP128A1	100	489	161476654	Other	CDPS	3	CYP121
										CYP124
										CYP128
2574179955	Mycobacterium tuberculosis 16955	2575108167	CYP128A1	100	489	160881834	N/A	CDPS	3	CYP121
										CYP124
										CYP128
2663763450	Mycobacterium tuberculosis 1700089	2667082838	CYP128A1	100	489	161695988	Other	CDPS	3	CYP121
										CYP124
										CYP128
2700989323	Mycobacterium tuberculosis 1700284	2702164276	CYP128A1	100	489	161812602	Other	CDPS	3	CYP121
										CYP124
										CYP128
2660238106	Mycobacterium tuberculosis 1700302	2661053197	CYP128A1	100	489	161673859	Other	CDPS	3	CYP121
										CYP124
										CYP128
2660237973	Mycobacterium tuberculosis 1700745	2660523600	CYP128A1	100	489	161671783	Other	CDPS	3	CYP121
										CYP124
										CYP128
2657245598	Mycobacterium tuberculosis 1700893	2659619417	CYP128A1	100	489	161667243	Other	CDPS	3	CYP121
										CYP124
										CYP128
2690315959	Mycobacterium tuberculosis 1700938	2691678367	CYP128A1	100	489	161777331	Other	CDPS	3	CYP121
										CYP124
										CYP128
2606217145	Mycobacterium tuberculosis 1755BN	2606403807	CYP128A1	100	458	161476877	Putative	CDPS	1	CYP128
2639762846	Mycobacterium tuberculosis 18b	2640957611	CYP128A1	100	489	161599088	Other	CDPS	3	CYP121
										CYP124
										CYP128
2693429503	Mycobacterium tuberculosis 200066	2693441606	CYP128A1	99	489	161784132	Other	CDPS	3	CYP121
										CYP124
										CYP128
2675903448	Mycobacterium tuberculosis 200105	2678009451	CYP128A1	100	489	161737755	Other	CDPS	3	CYP121
										CYP124
										CYP128
2681813107	Mycobacterium tuberculosis 200127	2682898104	CYP128A1	100	489	161745406	Other	CDPS	3	CYP121
										CYP124
										CYP128
2695420401	Mycobacterium tuberculosis 200135	2695840990	CYP128A1	100	489	161793378	Other	CDPS	3	CYP121
										CYP124
										CYP128
2667527589	Mycobacterium tuberculosis 200253	2668688295	CYP128A1	100	489	161701112	Other	CDPS	3	CYP121
										CYP124
										CYP128
2660238220	Mycobacterium tuberculosis 200353	2661495537	CYP128A1	99	489	161675252	Other	CDPS	3	CYP121
										CYP124
										CYP128
2657245581	Mycobacterium tuberculosis 200470	2659552631	CYP128A1	100	489	161666896	Other	CDPS	3	CYP121
										CYP124
										CYP128
2690316011	Mycobacterium tuberculosis 200541	2691881126	CYP128A1	99	489	161778085	Other	CDPS	3	CYP121
										CYP124
										CYP128
2671181090	Mycobacterium tuberculosis 200625	2675456530	CYP128A1	100	489	161727003	Other	CDPS	3	CYP121
										CYP124
										CYP128
2690316339	Mycobacterium tuberculosis 201009	2693263279	CYP128A1	100	489	161783467	Other	CDPS	3	CYP121
										CYP124
										CYP128
2660238571	Mycobacterium tuberculosis 201035	2662920738	CYP128A1	100	489	161680553	Other	CDPS	3	CYP121
										CYP124
										CYP128
2663763255	Mycobacterium tuberculosis 201113	2666292440	CYP128A1	100	489	161693005	Other	CDPS	3	CYP121
										CYP124
										CYP128
2700989320	Mycobacterium tuberculosis 201127	2702147910	CYP128A1	99	489	161812543	Other	CDPS	3	CYP121
										CYP124
										CYP128
2681813108	Mycobacterium tuberculosis 201150	2682903960	CYP128A1	100	489	161745433	Other	CDPS	3	CYP121
										CYP124
										CYP128
2663763140	Mycobacterium tuberculosis 201314	2665808659	CYP128A1	100	489	161690898	Other	CDPS	3	CYP121
										CYP124
										CYP128
2660237962	Mycobacterium tuberculosis 201366	2660483791	CYP128A1	100	489	161671639	Other	CDPS	3	CYP121
										CYP124
										CYP128
2671180583	Mycobacterium tuberculosis 201404	2673358434	CYP128A1	99	489	161719391	Other	CDPS	3	CYP121
										CYP124
										CYP128
2657245095	Mycobacterium tuberculosis 201457	2658055740	CYP128A1	100	489	161661766	Other	CDPS	3	CYP121
										CYP124
										CYP128
2619619401	Mycobacterium tuberculosis 2074CJ	2621723399	CYP128A1	100	458	161521009	Putative	NOT FOUND	1	CYP128
2619619409	Mycobacterium tuberculosis 2088HD	2621758636	CYP128A1	100	458	0
2619619408	Mycobacterium tuberculosis 2089HD	2621752622	CYP128A1	100	489	161521243	Other	CDPS	3	CYP121
										CYP124
										CYP128
2582581157	Mycobacterium tuberculosis 2091HD	2584726665	CYP128A1	100	489	160955397	N/A	CDPS	3	CYP121
										CYP124
										CYP128
2634166418	Mycobacterium tuberculosis 2092HD	2635592845	CYP128A1	100	489	161578860	Other	CDPS	3	CYP121
										CYP124
										CYP128
2619619407	Mycobacterium tuberculosis 2093HD	2621748794	CYP128A1	100	458	161521202	Putative	NOT FOUND	1	CYP128
2576861074	Mycobacterium tuberculosis 2094HD	2577144100	CYP128A1	100	458	160915784	N/A	NOT FOUND	1	CYP128
2606217144	Mycobacterium tuberculosis 2097HD	2606398792	CYP128A1	100	489	161476869	Other	CDPS	3	CYP121
										CYP124
										CYP128
2606217143	Mycobacterium tuberculosis 2099HD	2606393990	CYP128A1	99	489	161476804	Other	CDPS	3	CYP121
										CYP124
										CYP128
647000279	Mycobacterium tuberculosis 210	647206452	CYP128A1	100	489	0
2606217170	Mycobacterium tuberculosis 2100HD	2606478626	CYP128A1	100	489	161477571	Other	CDPS	3	CYP121
										CYP124
										CYP128
2619619405	Mycobacterium tuberculosis 2101HD	2621740421	CYP128A1	100	489	161521132	Putative	NOT FOUND	1	CYP128
2606217140	Mycobacterium tuberculosis 2104HD	2606382483	CYP128A1	100	489	161476682	Other	CDPS	3	CYP121
										CYP124
										CYP128
2619619406	Mycobacterium tuberculosis 2196MM	2621746044	CYP128A1	100	489	161521180	Other	CDPS	3	CYP121
										CYP124
										CYP128
2687453471	Mycobacterium tuberculosis 22103	2688928205	CYP128A1	100	489	161766270	Other	CDPS	3	CYP121
										CYP124
										CYP128
2687453474	Mycobacterium tuberculosis 22115	2688943113	CYP128A1	99	489	161766376	Other	CDPS	3	CYP121
										CYP124
										CYP128
2619619403	Mycobacterium tuberculosis 2228BH	2621731842	CYP128A1	100	489	161521053	Other	CDPS	3	CYP121
										CYP124
										CYP128
2630968878	Mycobacterium tuberculosis 2229BH	2633600329	CYP128A1	100	489	161571636	Other	CDPS	3	CYP121
										CYP124
										CYP128
2619619402	Mycobacterium tuberculosis 2230BH	2621730394	CYP128A1	100	489	161521037	Other	CDPS	3	CYP121
										CYP124
										CYP128
2645727923	Mycobacterium tuberculosis 2231BH	2647567103	CYP128A1	100	489	161625817	Other	CDPS	3	CYP121
										CYP124
										CYP128
2619619400	Mycobacterium tuberculosis 2233BH	2621719286	CYP128A1	100	489	161520936	Other	CDPS	3	CYP121
										CYP124
										CYP128
2687453121	Mycobacterium tuberculosis 2242	2687551231	CYP128A1	100	523	161760828	Other	CDPS	3	CYP121
										CYP124
										CYP128
2684623049	Mycobacterium tuberculosis 2279	2686590682	CYP128A1	100	489	161757594	Other	CDPS	3	CYP121
										CYP124
										CYP128
2606217142	Mycobacterium tuberculosis 2482AR	2606390013	CYP128A1	100	489	161476790	Other	CDPS	3	CYP121
										CYP124
										CYP128
2574179972	Mycobacterium tuberculosis 2483AR	2575162871	CYP128A1	100	489	160882470	N/A	CDPS	3	CYP121
										CYP124
										CYP128
2606217141	Mycobacterium tuberculosis 2484AR	2606386203	CYP128A1	100	489	161476715	Other	CDPS	3	CYP121
										CYP124
										CYP128
2606217169	Mycobacterium tuberculosis 2485AR	2606474040	CYP128A1	100	489	161477524	Other	CDPS	3	CYP121
										CYP124
										CYP128
2619619399	Mycobacterium tuberculosis 2489	2621716648	CYP128A1	100	489	161520911	Other	CDPS	3	CYP121
										CYP124
										CYP128
2574180315	Mycobacterium tuberculosis 2541MS	2576374279	CYP128A1	100	489	160889234	N/A	CDPS	3	CYP121
										CYP124
										CYP128
2627854179	Mycobacterium tuberculosis 2542MS	2630525347	CYP128A1	100	489	161558487	Other	CDPS	3	CYP121
										CYP124
										CYP128
2606217171	Mycobacterium tuberculosis 2543MS	2606482665	CYP128A1	100	489	161477607	Other	CDPS	3	CYP121
										CYP124
										CYP128
2687453283	Mycobacterium tuberculosis 26105	2688178339	CYP128A1	100	489	0
2634166447	Mycobacterium tuberculosis 2995AB	2635706372	CYP128A1	100	489	161579461	Other	CDPS	3	CYP121
										CYP124
										CYP128
2667527732	Mycobacterium tuberculosis 300191	2669248095	CYP128A1	100	489	161703458	Other	CDPS	3	CYP121
										CYP124
										CYP128
2671180618	Mycobacterium tuberculosis 300234	2673506829	CYP128A1	100	489	161719999	Other	CDPS	3	CYP121
										CYP124
										CYP128
2657245686	Mycobacterium tuberculosis 300239	2659963381	CYP128A1	100	489	161668593	Other	CDPS	3	CYP121
										CYP124
										CYP128
2663763168	Mycobacterium tuberculosis 300260	2665927188	CYP128A1	100	489	161691312	Other	CDPS	3	CYP121
										CYP124
										CYP128
2667527631	Mycobacterium tuberculosis 300659	2668868909	CYP128A1	100	489	161701759	Other	CDPS	3	CYP121
										CYP124
										CYP128
2663763239	Mycobacterium tuberculosis 300798	2666225018	CYP128A1	100	489	161692720	Other	CDPS	3	CYP121
										CYP124
										CYP128
2693429561	Mycobacterium tuberculosis 300879	2693685994	CYP128A1	100	489	161785075	Other	CDPS	3	CYP121
										CYP124
										CYP128
2681813109	Mycobacterium tuberculosis 301092	2682908208	CYP128A1	100	489	161745474	Other	CDPS	3	CYP121
										CYP124
										CYP128
2667527679	Mycobacterium tuberculosis 301310	2669035220	CYP128A1	100	489	161702451	Other	CDPS	3	CYP121
										CYP124
										CYP128
2660238672	Mycobacterium tuberculosis 301347	2663321004	CYP128A1	100	489	161681916	Other	CDPS	3	CYP121
										CYP124
										CYP128
2695420677	Mycobacterium tuberculosis 301645	2697026397	CYP128A1	100	489	161797684	Other	CDPS	3	CYP121
										CYP124
										CYP128
2695420709	Mycobacterium tuberculosis 301725	2697159152	CYP128A1	100	489	161798173	Other	CDPS	3	CYP121
										CYP124
										CYP128
2667527890	Mycobacterium tuberculosis 301747	2669899411	CYP128A1	100	489	0
2671180497	Mycobacterium tuberculosis 301816	2673021302	CYP128A1	100	489	161718172	Other	CDPS	3	CYP121
										CYP124
										CYP128
2660238211	Mycobacterium tuberculosis 302174	2661455782	CYP128A1	100	489	161675137	Other	CDPS	3	CYP121
										CYP124
										CYP128
2700989187	Mycobacterium tuberculosis 302203	2701647631	CYP128A1	100	489	161811958	Other	CDPS	3	CYP121
										CYP124
										CYP128
2660237991	Mycobacterium tuberculosis 302226	2660590833	CYP128A1	100	489	161671987	Other	CDPS	3	CYP121
										CYP124
										CYP128
2695420882	Mycobacterium tuberculosis 302235	2697889783	CYP128A1	100	489	161800875	Other	CDPS	3	CYP121
										CYP124
										CYP128
2698536673	Mycobacterium tuberculosis 302258	2700040765	CYP128A1	100	489	161808882	Other	CDPS	3	CYP121
										CYP124
										CYP128
2690316177	Mycobacterium tuberculosis 302350	2692569993	CYP128A1	100	489	161780775	Other	CDPS	3	CYP121
										CYP124
										CYP128
2667528137	Mycobacterium tuberculosis 302434	2670953599	CYP128A1	100	489	161709834	Other	CDPS	3	CYP121
										CYP124
										CYP128
2693429737	Mycobacterium tuberculosis 302642	2694440339	CYP128A1	100	489	161787860	Other	CDPS	3	CYP121
										CYP124
										CYP128
2619619404	Mycobacterium tuberculosis 3067CJ	2621737869	CYP128A1	100	458	161521105	Putative	CDPS	1	CYP128
2574180115	Mycobacterium tuberculosis 3280CJ	2575654440	CYP128A1	100	489	160874316	N/A	CDPS	3	CYP121
										CYP124
										CYP128
2582581193	Mycobacterium tuberculosis 3499MM	2584873521	CYP128A1	100	489	160957695	N/A	CDPS	3	CYP121
										CYP124
										CYP128
2602041996	Mycobacterium tuberculosis 36361	2603456171	CYP128A1	100	489	161462138	Other	CDPS	3	CYP121
										CYP124
										CYP128
2687453277	Mycobacterium tuberculosis 37004	2688158546	CYP128A1	100	489	161763115	Other	CDPS	3	CYP121
										CYP124
										CYP128
2603879535	Mycobacterium tuberculosis 38088	2604025442	CYP128A1	100	489	161465153	Other	CDPS	3	CYP121
										CYP124
										CYP128
2603879965	Mycobacterium tuberculosis 38765	2605419437	CYP128A1	100	489	161472707	Other	CDPS	3	CYP121
										CYP124
										CYP128
2657245601	Mycobacterium tuberculosis 400044	2659627610	CYP128A1	100	489	161667273	Other	CDPS	3	CYP121
										CYP124
										CYP128
2667528119	Mycobacterium tuberculosis 400260	2670882083	CYP128A1	100	489	161709550	Other	CDPS	3	CYP121
										CYP124
										CYP128
2660238578	Mycobacterium tuberculosis 400285	2662949377	CYP128A1	100	489	161680712	Other	CDPS	3	CYP121
										CYP124
										CYP128
2663763116	Mycobacterium tuberculosis 400491	2665697065	CYP128A1	100	489	161690500	Other	CDPS	3	CYP121
										CYP124
										CYP128
2667527690	Mycobacterium tuberculosis 400541	2669074578	CYP128A1	100	489	161702614	Other	CDPS	3	CYP121
										CYP124
										CYP128
2660238189	Mycobacterium tuberculosis 400554	2661358635	CYP128A1	100	489	161674761	Other	CDPS	3	CYP121
										CYP124
										CYP128
2675903259	Mycobacterium tuberculosis 400673	2677272506	CYP128A1	100	489	161735144	Other	CDPS	3	CYP121
										CYP124
										CYP128
2657245571	Mycobacterium tuberculosis 400711	2659515410	CYP128A1	100	489	161666788	Other	CDPS	3	CYP121
										CYP124
										CYP128
2700989319	Mycobacterium tuberculosis 400731	2702143714	CYP128A1	100	489	161812529	Other	CDPS	3	CYP121
										CYP124
										CYP128
2667527912	Mycobacterium tuberculosis 400739	2669994885	CYP128A1	100	387	161706290	Other	CDPS	3	CYP121
										CYP124
										CYP128
2667527912	Mycobacterium tuberculosis 400739	2669994885	CYP128A1	98	387	161706290	N/A	CDPS	3	CYP121
										CYP124
										CYP128
2660238310	Mycobacterium tuberculosis 400834	2661870639	CYP128A1	100	489	161676722	Other	CDPS	3	CYP121
										CYP124
										CYP128
2657244967	Mycobacterium tuberculosis 400958	2657561944	CYP128A1	100	489	161660049	Other	CDPS	3	CYP121
										CYP124
										CYP128
2663763059	Mycobacterium tuberculosis 400968	2665483571	CYP128A1	100	489	161689603	Other	CDPS	3	CYP121
										CYP124
										CYP128
2660238256	Mycobacterium tuberculosis 401063	2661644272	CYP128A1	100	489	161675895	Other	CDPS	3	CYP121
										CYP124
										CYP128
2695420622	Mycobacterium tuberculosis 401107	2696797028	CYP128A1	100	489	161796788	Other	CDPS	3	CYP121
										CYP124
										CYP128
2700989321	Mycobacterium tuberculosis 401206	2702152166	CYP128A1	100	489	161812557	Other	CDPS	3	CYP121
										CYP124
										CYP128
2663763237	Mycobacterium tuberculosis 401212	2666215612	CYP128A1	100	489	161692665	Other	CDPS	3	CYP121
										CYP124
										CYP128
2700989324	Mycobacterium tuberculosis 401243	2702167671	CYP128A1	100	489	161812614	Other	CDPS	3	CYP121
										CYP124
										CYP128
2657245035	Mycobacterium tuberculosis 401325	2657825766	CYP128A1	100	489	161661029	Other	CDPS	3	CYP121
										CYP124
										CYP128
2660238225	Mycobacterium tuberculosis 401391	2661518253	CYP128A1	100	489	161675397	Other	CDPS	3	CYP121
										CYP124
										CYP128
2700989322	Mycobacterium tuberculosis 401416
2663763026	Mycobacterium tuberculosis 401539	2665355075	CYP128A1	100	489	161689039	Other	CDPS	3	CYP121
										CYP124
										CYP128
2700989200	Mycobacterium tuberculosis 401555	2701692876	CYP128A1	100	489	161812064	Other	CDPS	3	CYP121
										CYP124
										CYP128
2700989201	Mycobacterium tuberculosis 401594	2701696412	CYP128A1	100	489	161812078	Other	CDPS	3	CYP121
										CYP124
										CYP128
2667527605	Mycobacterium tuberculosis 401787	2668758687	CYP128A1	100	489	161701274	Other	CDPS	3	CYP121
										CYP124
										CYP128
2657245658	Mycobacterium tuberculosis 402106	2659853194	CYP128A1	100	489	161668203	Other	CDPS	3	CYP121
										CYP124
										CYP128
2660238577	Mycobacterium tuberculosis 402138	2662945341	CYP128A1	100	489	161680676	Other	CDPS	3	CYP121
										CYP124
										CYP128
2657244984	Mycobacterium tuberculosis 402206	2657631748	CYP128A1	100	489	161660380	Other	CDPS	3	CYP121
										CYP124
										CYP128
2657245639	Mycobacterium tuberculosis 402248	2659774209	CYP128A1	100	489	161667904	Other	CDPS	3	CYP121
										CYP124
										CYP128
2700989189	Mycobacterium tuberculosis 402251	2701656984	CYP128A1	100	489	161811989	Other	CDPS	3	CYP121
										CYP124
										CYP128
2690316039	Mycobacterium tuberculosis 402267	2692005565	CYP128A1	100	387	161778662	Other	CDPS	3	CYP121
										CYP124
										CYP128
2690316039	Mycobacterium tuberculosis 402267	2692005565	CYP128A1	98	387	161778662	N/A	CDPS	3	CYP121
										CYP124
										CYP128
2700989188	Mycobacterium tuberculosis 402321	2701655386	CYP128A1	100	489	161811971	Other	CDPS	3	CYP121
										CYP124
										CYP128
2657245023	Mycobacterium tuberculosis 402431	2657781646	CYP128A1	100	489	161660850	Other	CDPS	3	CYP121
										CYP124
										CYP128
2663763163	Mycobacterium tuberculosis 402495	2665903179	CYP128A1	100	489	161691244	Other	CDPS	3	CYP121
										CYP124
										CYP128
2700989193	Mycobacterium tuberculosis 402538	2701666540	CYP128A1	100	489	161812003	Other	CDPS	3	CYP121
										CYP124
										CYP128
2675903451	Mycobacterium tuberculosis 402542	2678024383	CYP128A1	100	489	0
2663762942	Mycobacterium tuberculosis 402568	2665026037	CYP128A1	100	489	161687884	Other	CDPS	3	CYP121
										CYP124
										CYP128
2657245111	Mycobacterium tuberculosis 402629	2658123630	CYP128A1	100	489	161662002	Other	CDPS	3	CYP121
										CYP124
										CYP128
2700989194	Mycobacterium tuberculosis 402713	2701671885	CYP128A1	100	489	161812019	Other	CDPS	3	CYP121
										CYP124
										CYP128
2700989196	Mycobacterium tuberculosis 402797	2701680026	CYP128A1	100	489	161812049	Other	CDPS	3	CYP121
										CYP124
										CYP128
2700989397	Mycobacterium tuberculosis 43-13838	2702446139	CYP128A1	100	489	161812929	Other	CDPS	3	CYP121
										CYP124
										CYP128
2602041917	Mycobacterium tuberculosis 43-16836	2603129319	CYP128A1	100	489	161459193	Other	CDPS	3	CYP121
										CYP124
										CYP128
2582581129	Mycobacterium tuberculosis 44503	2584612425	CYP128A1	100	489	160953618	N/A	CDPS	3	CYP121
										CYP124
										CYP128
2700989398	Mycobacterium tuberculosis 46-5069	2702448986	CYP128A1	100	489	161812956	Other	CDPS	3	CYP121
										CYP124
										CYP128
2687453148	Mycobacterium tuberculosis 49-02	2687653631	CYP128A1	100	489	161761294	Other	CDPS	3	CYP121
										CYP124
										CYP128
2576861156	Mycobacterium tuberculosis 49375	2577431944	CYP128A1	100	489	0
2582581135	Mycobacterium tuberculosis 51628	2584637383	CYP128A1	100	489	160954001	N/A	CDPS	3	CYP121
										CYP124
										CYP128
2619619398	Mycobacterium tuberculosis 6273	2621711334	CYP128A1	100	458	161520863	Putative	NOT FOUND	1	CYP128
2619619391	Mycobacterium tuberculosis 6605	2621681844	CYP128A1	100	489	161520623	Other	CDPS	3	CYP121
										CYP124
										CYP128
2619619396	Mycobacterium tuberculosis 6638	2621704666	CYP128A1	100	489	161520798	Other	CDPS	3	CYP121
										CYP124
										CYP128
2718218099	Mycobacterium tuberculosis 6A024XDR	2720080545	CYP128A1	100	489	161828587	Other	CDPS	3	CYP121
										CYP124
										CYP128
2619619392	Mycobacterium tuberculosis 7057	2621687005	CYP128A1	100	489	161520636	Other	CDPS	3	CYP121
										CYP124
										CYP128
2540341146	Mycobacterium tuberculosis 7199-99	2540755609	CYP128A1	100	458	160577394	N/A	NOT FOUND	1	CYP128
2619619393	Mycobacterium tuberculosis 7837	2621690875	CYP128A1	100	489	161520674	Other	CDPS	3	CYP121
										CYP124
										CYP128
2606217168	Mycobacterium tuberculosis 8442	2606472682	CYP128A1	100	489	161477482	Other	CDPS	3	CYP121
										CYP124
										CYP128
642979310	Mycobacterium tuberculosis 94_M4241A	643019675	CYP128A1	99	475	160344788	N/A	CDPS	3	CYP121
										CYP124
										CYP128
2619619458	Mycobacterium tuberculosis 94_M4241A	2621959725	CYP128A1	100	489	161523241	Other	CDPS	3	CYP121
										CYP124
										CYP128
2619619390	Mycobacterium tuberculosis 9542	2621678522	CYP128A1	100	489	161520557	Other	CDPS	3	CYP121
										CYP124
										CYP128
2687453138	Mycobacterium tuberculosis 96075	2687622062	CYP128A1	100	489	161761196	Other	CDPS	3	CYP121
										CYP124
										CYP128
2671180240	Mycobacterium tuberculosis 96121	2671957355	CYP128A1	100	489	161714067	Other	CDPS	3	CYP121
										CYP124
										CYP128
645058721	Mycobacterium tuberculosis 98-R604 INH-RIF-EM	645192379	CYP128A1	100	489	160352833	N/A	CDPS	3	CYP121
										CYP124
										CYP128
2619619397	Mycobacterium tuberculosis 9956	2621707604	CYP128A1	100	489	161520828	Other	CDPS	3	CYP121
										CYP124
										CYP128
2703719384	Mycobacterium tuberculosis A00301419	2706603084	CYP128A1	100	489	0
2675903270	Mycobacterium tuberculosis A00400237	2677315155	CYP128A1	100	489	0
2671180555	Mycobacterium tuberculosis A00400885	2673246089	CYP128A1	100	489	161718943	Other	CDPS	3	CYP121
										CYP124
										CYP128
2703719382	Mycobacterium tuberculosis A00401093	2706593582	CYP128A1	100	489	161817887	Other	CDPS	3	CYP121
										CYP124
										CYP128
2681813345	Mycobacterium tuberculosis A00401371	2683851312	CYP128A1	100	489	161748227	Other	CDPS	3	CYP128
										CYP124
										CYP128
2700989604	Mycobacterium tuberculosis A00500149	2703463496	CYP128A1	100	489	161814138	Other	CDPS	3	CYP121
										CYP124
										CYP128
2671180771	Mycobacterium tuberculosis A09900565	2674125812	CYP128A1	100	489	161722264	Other	CDPS	3	CYP121
										CYP124
										CYP128
2703719374	Mycobacterium tuberculosis A09901284	2706560847	CYP128A1	100	489	0
2713897053	Mycobacterium tuberculosis A2	2715348934	CYP128A1	100	489	161824267	Other	CDPS	3	CYP121
										CYP128
										CYP128
2713897057	Mycobacterium tuberculosis A4	2715370170	CYP128A1	100	489	161824294	Other	CDPS	3	CYP121
										CYP128
										CYP128
2660238574	Mycobacterium tuberculosis A70011_1	2662930605	CYP128A1	100	489	161680640	Other	CDPS	3	CYP121
										CYP124
										CYP128
2693429647	Mycobacterium tuberculosis A70011_2	2694047016	CYP128A1	100	489	161786428	Other	CDPS	3	CYP121
										CYP124
										CYP128
2693429639	Mycobacterium tuberculosis A70011_3	2694009820	CYP128A1	100	489	161786189	Other	CDPS	3	CYP121
										CYP124
										CYP128
2657245541	Mycobacterium tuberculosis A70011_4	2659397888	CYP128A1	100	489	161666314	Other	CDPS	3	CYP121
										CYP124
										CYP128
2667528121	Mycobacterium tuberculosis A70011_5	2670884296	CYP128A1	100	489	161709563	Other	CDPS	3	CYP121
										CYP124
										CYP128
2667528127	Mycobacterium tuberculosis A70011_6	2670910637	CYP128A1	100	489	161709677	Other	CDPS	3	CYP121
										CYP124
										CYP128
2695420374	Mycobacterium tuberculosis A70012	2695717027	CYP128A1	100	489	161792949	Other	CDPS	3	CYP121
										CYP124
										CYP128
2693429578	Mycobacterium tuberculosis A70067_1	2693750156	CYP128A1	100	489	161785377	Other	CDPS	3	CYP121
										CYP124
										CYP128
2695420640	Mycobacterium tuberculosis A70067_2	2696874077	CYP128A1	100	489	161797218	Other	CDPS	3	CYP121
										CYP124
										CYP128
2690316019	Mycobacterium tuberculosis A70086	2691916086	CYP128A1	100	489	161778252	Other	CDPS	3	CYP121
										CYP124
										CYP128
2667528014	Mycobacterium tuberculosis A70088	2670438982	CYP128A1	100	489	161707846	Other	CDPS	3	CYP121
										CYP124
										CYP128
2675903314	Mycobacterium tuberculosis A70136_13046	2677462801	CYP128A1	100	489	161735777	Other	CDPS	3	CYP128
										CYP124
										CYP128
2695420915	Mycobacterium tuberculosis A70136_15354	2698040348	CYP128A1	100	489	0
2667527880	Mycobacterium tuberculosis A70136_8962	2669855095	CYP128A1	100	489	161705717	Other	CDPS	3	CYP121
										CYP124
										CYP128
2660238399	Mycobacterium tuberculosis A70144_1	2662241216	CYP128A1	100	489	161678288	Other	CDPS	3	CYP121
										CYP124
										CYP128
2695420420	Mycobacterium tuberculosis A70144_2	2695921935	CYP128A1	100	489	161793681	Other	CDPS	3	CYP121
										CYP124
										CYP128
2671180702	Mycobacterium tuberculosis A70170	2673858276	CYP128A1	100	489	161721343	Other	CDPS	3	CYP121
										CYP124
										CYP128
2693429692	Mycobacterium tuberculosis A70196	2694243526	CYP128A1	100	489	161787195	Other	CDPS	3	CYP121
										CYP124
										CYP128
2693429501	Mycobacterium tuberculosis A70250	2693433631	CYP128A1	100	489	161784111	N/A	CDPS	3	CYP121
										CYP124
										CYP128
2671180719	Mycobacterium tuberculosis A70260	2673922692	CYP128A1	100	489	161721590	Other	CDPS	3	CYP121
										CYP124
										CYP128
2663763105	Mycobacterium tuberculosis A70280	2665656299	CYP128A1	100	489	161690269	Other	CDPS	3	CYP121
										CYP124
										CYP128
2657245508	Mycobacterium tuberculosis A70329	2659261050	CYP128A1	100	489	161665804	Other	CDPS	3	CYP121
										CYP124
										CYP128
2657245498	Mycobacterium tuberculosis A70376	2659218031	CYP128A1	100	489	161665681	Other	CDPS	3	CYP121
										CYP124
										CYP128
2700989295	Mycobacterium tuberculosis A70387	2702063418	CYP128A1	99	489	161812262	Other	CDPS	3	CYP121
										CYP124
										CYP128
2700989309	Mycobacterium tuberculosis A70416	2702120919	CYP128A1	99	489	161812461	Other	CDPS	3	CYP121
										CYP124
										CYP128
2663762612	Mycobacterium tuberculosis A70428	2663814644	CYP128A1	100	489	161683586	Other	CDPS	3	CYP121
										CYP124
										CYP128
2671180703	Mycobacterium tuberculosis A70441	2673862062	CYP128A1	100	489	161721357	Other	CDPS	3	CYP121
										CYP124
										CYP128
2695420625	Mycobacterium tuberculosis A70448	2696812326	CYP128A1	99	489	161796867	Other	CDPS	3	CYP121
										CYP124
										CYP128
2695420474	Mycobacterium tuberculosis A70451	2696136240	CYP128A1	100	489	161794384	Other	CDPS	3	CYP121
										CYP124
										CYP128
2695420844	Mycobacterium tuberculosis A70458	2697713488	CYP128A1	100	489	161800251	Other	CDPS	3	CYP128
										CYP124
										CYP128
2667527846	Mycobacterium tuberculosis A70480	2669724650	CYP128A1	100	489	161705180	Other	CDPS	3	CYP121
										CYP124
										CYP128
2663763263	Mycobacterium tuberculosis A70490	2666326555	CYP128A1	100	489	161693184	Other	CDPS	3	CYP121
										CYP124
										CYP128
2663763115	Mycobacterium tuberculosis A70501	2665692433	CYP128A1	100	489	161690427	Other	CDPS	3	CYP121
										CYP124
										CYP128
2657245560	Mycobacterium tuberculosis A70547	2659475080	CYP128A1	100	489	161666615	Other	CDPS	3	CYP121
										CYP124
										CYP128
2667527614	Mycobacterium tuberculosis A70555	2668796028	CYP128A1	100	489	161701462	Other	CDPS	3	CYP121
										CYP124
										CYP128
2657245076	Mycobacterium tuberculosis A70582	2657987646	CYP128A1	100	489	161661564	Other	CDPS	3	CYP121
										CYP124
										CYP128
2667527647	Mycobacterium tuberculosis A70596	2668926321	CYP128A1	100	489	161702072	Other	CDPS	3	CYP121
										CYP124
										CYP128
2700989302	Mycobacterium tuberculosis A70620
2663763244	Mycobacterium tuberculosis A70645	2666243871	CYP128A1	100	489	161692845	Other	CDPS	3	CYP121
										CYP124
										CYP128
2667528046	Mycobacterium tuberculosis A70655	2670570216	CYP128A1	100	489	161708445	Other	CDPS	3	CYP121
										CYP124
										CYP128
2693429738	Mycobacterium tuberculosis A70659	2694443144	CYP128A1	100	489	161787904	Other	CDPS	3	CYP121
										CYP124
										CYP128
2660238280	Mycobacterium tuberculosis A70661	2661732655	CYP128A1	100	489	161676164	Other	CDPS	3	CYP121
										CYP124
										CYP128
2695420893	Mycobacterium tuberculosis A70730	2697938311	CYP128A1	100	489	161801088	Other	CDPS	3	CYP121
										CYP124
										CYP128
2667528048	Mycobacterium tuberculosis A70757	2670579514	CYP128A1	100	489	0				CYP128
2671180281	Mycobacterium tuberculosis A70762	2672114961	CYP128A1	99	489	161714823	Other	CDPS	3	CYP121
										CYP124
										CYP128
2657245683	Mycobacterium tuberculosis A70763_1	2659945462	CYP128A1	100	489	161668500	Other	CDPS	3	CYP121
										CYP124
										CYP128
2657245456	Mycobacterium tuberculosis A70763_2	2659039829	CYP128A1	100	489	161664962	Other	CDPS	3	CYP121
										CYP124
										CYP128
2657245477	Mycobacterium tuberculosis A70769	2659134115	CYP128A1	100	489	161665276	Other	CDPS	3	CYP121
										CYP124
										CYP128
2681813079	Mycobacterium tuberculosis A70780	2682776323	CYP128A1	100	489	161744806	Other	CDPS	3	CYP121
										CYP124
										CYP128
2690316309	Mycobacterium tuberculosis A70785	2693128271	CYP128A1	100	489	161782948	Other	CDPS	3	CYP121
										CYP124
										CYP128
2744054932	Mycobacterium tuberculosis Aethiop_vetus_229	2746212299	CYP128A1	100	489	161855492	Other	CDPS	3	CYP121
										CYP124
										CYP128
2740892239	Mycobacterium tuberculosis Aethiop_vetus_230	2742636545	CYP128A1	100	489	161851025	Other	CDPS	3	CYP121
										CYP124
										CYP128
2744054934	Mycobacterium tuberculosis Aethiop_vetus_232	2746224244	CYP128A1	100	489	161855520	Other	CDPS	3	CYP121
										CYP124
										CYP128
2744054935	Mycobacterium tuberculosis Aethiop_vetus_233	2746225195	CYP128A1	100	489	161855538	Other	CDPS	3	CYP121
										CYP124
										CYP128
2744054933	Mycobacterium tuberculosis Aethiop_vetus_234	2746216965	CYP128A1	100	489	161855507	Other	CDPS	3	CYP121
										CYP124
										CYP128
2713897273	Mycobacterium tuberculosis AH_14271	2716313665	CYP128A1	100	489	161825416	Other	CDPS	3	CYP121
										CYP124
										CYP128
2713896839	Mycobacterium tuberculosis AH26_26663	2714488348	CYP128A1	100	489	161822933	Other	CDPS	3	CYP121
										CYP124
										CYP128
2724678959	Mycobacterium tuberculosis AH26_28866	2724803737	CYP128A1	100	489	161832179	Other	CDPS	3	CYP121
										CYP124
										CYP128
2724678958	Mycobacterium tuberculosis AU_8623	2724799781	CYP128A1	100	458	0
2700989598	Mycobacterium tuberculosis B00001265	2703436110	CYP128A1	100	458	0
2698536641	Mycobacterium tuberculosis B00600458	2699910653	CYP128A1	100	358	0
2675903435	Mycobacterium tuberculosis B00801080	2677959470	CYP128A1	100	458	0
2700989606	Mycobacterium tuberculosis B09601851	2703470868	CYP128A1	100	458	0
2693429593	Mycobacterium tuberculosis B09601926	2693823393	CYP128A1	100	458	0
2700989602	Mycobacterium tuberculosis B09701572	2703456271	CYP128A1	100	458	0
2744054796	Mycobacterium tuberculosis B9741	2745703116	CYP128A1	99	489	161854684	Other	CDPS	3	CYP121
										CYP124
										CYP128
2713896836	Mycobacterium tuberculosis BE_10225	2714475778	CYP128A1	100	489	0
2724678957	Mycobacterium tuberculosis BE_116771	2724792611	CYP128A1 (P450 fragment)	100	46	0
2724678957	Mycobacterium tuberculosis BE_116771	2724795061	CYP128A1	100	452	0
2675903346	Mycobacterium tuberculosis BE_13443	2677588796	CYP128A1	100	489	161736291	Other	CDPS	3	CYP121
										CYP124
										CYP128
2713897274	Mycobacterium tuberculosis BE_14248	2716316546	CYP128A1	100	489	161825440	Other	CDPS	3	CYP121
										CYP124
										CYP128
2671181087	Mycobacterium tuberculosis BE_7556	2675442630	CYP128A1	100	489	161726929	Other	CDPS	3	CYP121
										CYP124
										CYP128
2713897271	Mycobacterium tuberculosis BE3_11657	2716303381	CYP128A1	100	489	161825379	Other	CDPS	3	CYP121
										CYP124
										CYP128
2728369371	Mycobacterium tuberculosis Beijing	2730186951	CYP128A1	100	489	161838549	Other	CDPS	3	CYP121
										CYP124
										CYP128
2711768157	Mycobacterium tuberculosis Beijing	2712474361	CYP128A1	100	489	161821838	Other	CDPS	3	CYP121
										CYP124
										CYP128
2545824625	Mycobacterium tuberculosis Beijing/NITR203	2546188761	CYP128A1	100	489	160608384	N/A	CDPS	3	CYP121
										CYP124
										CYP128
2645727796	Mycobacterium tuberculosis Beijing-like 323	2647009125	CYP128A1	100	489	161623652	Other	CDPS	3	CYP121
										CYP124
										CYP128
2558860211	Mycobacterium tuberculosis BS1	2559164140	CYP128A1	100	489	0
2687453389	Mycobacterium tuberculosis BT1	2688582655	CYP128A1	100	489	161764802	Other	CDPS	3	CYP121
										CYP124
										CYP128
2565956582	Mycobacterium tuberculosis BT2	2566259653	CYP128A1	100	489	0				CYP128
2576861055	Mycobacterium tuberculosis BTB03-012	2577076601	CYP128A1	99	489	160915093	N/A	CDPS	3	CYP121
										CYP124
										CYP128
2603879807	Mycobacterium tuberculosis BTB03-108	2604886147	CYP128A1	100	489	161469501	Other	CDPS	3	CYP121
										CYP124
										CYP128
2602041958	Mycobacterium tuberculosis BTB03-142	2603300967	CYP128A1	100	489	161460710	Other	CDPS	3	CYP121
										CYP124
										CYP128
2574180392	Mycobacterium tuberculosis BTB03-143	2576645515	CYP128A1	100	489	0
2576861021	Mycobacterium tuberculosis BTB03-144	2576948334	CYP128A1	100	489	160913607	N/A	CDPS	3	CYP121
										CYP124
										CYP128
2603879920	Mycobacterium tuberculosis BTB03-168	2605245288	CYP128A1	100	489	161471295	Other	CDPS	3	CYP121
										CYP124
										CYP128
2603879694	Mycobacterium tuberculosis BTB03-169	2604517069	CYP128A1	100	489	161467411	Other	CDPS	3	CYP121
										CYP124
										CYP128
2603879695	Mycobacterium tuberculosis BTB04-001	2604521146	CYP128A1	99	489	161467449	Other	CDPS	3	CYP121
										CYP124
										CYP128
2603879588	Mycobacterium tuberculosis BTB04-011	2604172196	CYP128A1	100	489	161465505	Other	CDPS	3	CYP121
										CYP124
										CYP128
2603879921	Mycobacterium tuberculosis BTB04-097	2605249392	CYP128A1	100	489	161471332	Other	CDPS	3	CYP121
										CYP124
										CYP128
2603879589	Mycobacterium tuberculosis BTB04-120	2604175521	CYP128A1	100	489	161465533	Other	CDPS	3	CYP121
										CYP124
										CYP128
2602042001	Mycobacterium tuberculosis BTB04-128	2603477930	CYP128A1	99	489	161462338	Other	CDPS	3	CYP121
										CYP124
										CYP128
2603880027	Mycobacterium tuberculosis BTB04-158	2605588815	CYP128A1	99	489	161473078	Other	CDPS	3	CYP121
										CYP124
										CYP128
2603879696	Mycobacterium tuberculosis BTB04-172	2604525263	CYP128A1	100	489	161467486	Other	CDPS	3	CYP121
										CYP124
										CYP128
2603879697	Mycobacterium tuberculosis BTB04-388	2604528581	CYP128A1	100	489	161467511	Other	CDPS	3	CYP121
										CYP124
										CYP128
2602041959	Mycobacterium tuberculosis BTB04-416	2603304843	CYP128A1	99	489	161460750	Other	CDPS	3	CYP121
										CYP124
										CYP128
2574180214	Mycobacterium tuberculosis BTB04-452	2576009811	CYP128A1	100	489	0
2602041960	Mycobacterium tuberculosis BTB05-001	2603309214	CYP128A1	100	489	161460786	Other	CDPS	3	CYP121
										CYP124
										CYP128
2574180369	Mycobacterium tuberculosis BTB05-013	2576565022	CYP128A1	100	489	160891314	N/A	CDPS	3	CYP121
										CYP124
										CYP128
2576861086	Mycobacterium tuberculosis BTB05-285	2577186061	CYP128A1	100	489	160916218	N/A	CDPS	3	CYP121
										CYP124
										CYP128
2603879922	Mycobacterium tuberculosis BTB05-348	2605253084	CYP128A1	100	489	161471365	Other	CDPS	3	CYP121
										CYP124
										CYP128
2603880028	Mycobacterium tuberculosis BTB05-371	2605592908	CYP128A1	100	458	161473115	Putative	NOT FOUND	1	CYP128
2602041961	Mycobacterium tuberculosis BTB05-481	2603311467	CYP128A1	100	489	161460831	Other	CDPS	3	CYP121
										CYP124
										CYP128
2547132259	Mycobacterium tuberculosis BTB05-552	2548033846	CYP128A1	99	489	160620056	N/A	CDPS	3	CYP121
										CYP124
										CYP128
2547132260	Mycobacterium tuberculosis BTB05-559	2548038083	CYP128A1	99	489	160620122	N/A	CDPS	3	CYP121
										CYP124
										CYP128
2603879590	Mycobacterium tuberculosis BTB05-650	2604179214	CYP128A1	100	489	161465575	Other	CDPS	3	CYP121
										CYP124
										CYP128
2603879698	Mycobacterium tuberculosis BTB05-660	2604533517	CYP128A1	100	489	161467559	Other	CDPS	3	CYP121
										CYP124
										CYP128
2576861352	Mycobacterium tuberculosis BTB06-001	2578107821	CYP128A1	100	489	160902245	N/A	CDPS	3	CYP121
										CYP124
										CYP128
2602042002	Mycobacterium tuberculosis BTB06-340	2603482056	CYP128A1	100	489	161462374	Other	CDPS	3	CYP121
										CYP124
										CYP128
2603879808	Mycobacterium tuberculosis BTB06-467	2604890598	CYP128A1	100	489	161469543	Other	CDPS	3	CYP121
										CYP124
										CYP128
2603880085	Mycobacterium tuberculosis BTB06-494	2605795535	CYP128A1	100	489	161474578	Other	CDPS	3	CYP121
										CYP124
										CYP128
2603879638	Mycobacterium tuberculosis BTB07-001	2604357366	CYP128A1	100	489	161466928	Other	CDPS	3	CYP121
										CYP124
										CYP128
2576861163	Mycobacterium tuberculosis BTB07-034	2577455572	CYP128A1	100	489	160895063	N/A	CDPS	3	CYP121
										CYP124
										CYP128
2603879859	Mycobacterium tuberculosis BTB07-070	2605073143	CYP128A1	100	489	161470850	Other	CDPS	3	CYP121
										CYP124
										CYP128
2603879747	Mycobacterium tuberculosis BTB07-123	2604717932	CYP128A1	100	489	161469079	Other	CDPS	3	CYP121
										CYP124
										CYP128
2602041997	Mycobacterium tuberculosis BTB07-126	2603461461	CYP128A1	100	489	161462184	Other	CDPS	3	CYP121
										CYP124
										CYP128
2603879541	Mycobacterium tuberculosis BTB07-168	2604041184	CYP128A1	100	458	161465210	Putative	NOT FOUND	1	CYP128
2603879860	Mycobacterium tuberculosis BTB07-170	2605077792	CYP128A1	99	489	161470899	Other	CDPS	3	CYP121
										CYP124
										CYP128
2574179835	Mycobacterium tuberculosis BTB07-206	2574694322	CYP128A1	99	489	160866652	N/A	CDPS	3	CYP121
										CYP124
										CYP128
2603880086	Mycobacterium tuberculosis BTB07-234	2605800579	CYP128A1	100	489	161474623	Other	CDPS	3	CYP121
										CYP124
										CYP128
2602041998	Mycobacterium tuberculosis BTB07-243	2603466087	CYP128A1	100	489	161462228	Other	CDPS	3	CYP121
										CYP124
										CYP128
2582581145	Mycobacterium tuberculosis BTB07-246	2584679193	CYP128A1	100	489	160954651	N/A	CDPS	3	CYP121
										CYP124
										CYP128
2582581222	Mycobacterium tuberculosis BTB07-254	2584990758	CYP128A1	100	489	160959521	N/A	CDPS	3	CYP121
										CYP124
										CYP128
2603879861	Mycobacterium tuberculosis BTB07-261	2605081361	CYP128A1	100	489	161470927	Other	CDPS	3	CYP121
										CYP124
										CYP128
2603879639	Mycobacterium tuberculosis BTB07-275	2604360514	CYP128A1	100	489	161466960	Other	CDPS	3	CYP121
										CYP124
										CYP128
2603879640	Mycobacterium tuberculosis BTB07-283	2604365608	CYP128A1	100	489	161467006	Other	CDPS	3	CYP121
										CYP124
										CYP128
2602041924	Mycobacterium tuberculosis BTB07-299	2603160900	CYP128A1	100	489	161459410	Other	CDPS	3	CYP121
										CYP124
										CYP128
2603879707	Mycobacterium tuberculosis BTB07-300	2604557417	CYP128A1	100	489	161467643	Other	CDPS	3	CYP121
										CYP124
										CYP128
2603879824	Mycobacterium tuberculosis BTB07-314	2604936262	CYP128A1	100	489	161469677	Other	CDPS	3	CYP121
										CYP124
										CYP128
2602042003	Mycobacterium tuberculosis BTB07-323	2603486172	CYP128A1	100	489	161462411	Other	CDPS	3	CYP121
										CYP124
										CYP128
2602042004	Mycobacterium tuberculosis BTB07-324	2603490273	CYP128A1	100	489	161462448	Other	CDPS	3	CYP121
										CYP124
										CYP128
2576861349	Mycobacterium tuberculosis BTB07-325	2578098395	CYP128A1	100	489	160902131	Putative	CDPS	1	CYP128
2603879932	Mycobacterium tuberculosis BTB07-327	2605284002	CYP128A1	100	489	161471474	Other	CDPS	3	CYP121
										CYP124
										CYP128
2603880043	Mycobacterium tuberculosis BTB07-354	2605634891	CYP128A1	100	489	161473245	Other	CDPS	3	CYP121
										CYP124
										CYP128
2602042005	Mycobacterium tuberculosis BTB08-001	2603494910	CYP128A1	100	489	161462491	Other	CDPS	3	CYP121
										CYP124
										CYP128
2602041962	Mycobacterium tuberculosis BTB08-014	2603317136	CYP128A1	100	489	161460854	Other	CDPS	3	CYP121
										CYP124
										CYP128
2576861221	Mycobacterium tuberculosis BTB08-022	2577660411	CYP128A1	100	489	160897287	N/A	CDPS	3	CYP121
										CYP124
										CYP128
2602041963	Mycobacterium tuberculosis BTB08-043	2603320718	CYP128A1	100	489	161460885	Other	CDPS	3	CYP121
										CYP124
										CYP128
2602041964	Mycobacterium tuberculosis BTB08-072	2603325561	CYP128A1	100	489	161460935	Other	CDPS	3	CYP121
										CYP124
										CYP128
2603879600	Mycobacterium tuberculosis BTB08-093	2604209612	CYP128A1	100	489	161465679	Other	CDPS	3	CYP121
										CYP124
										CYP128
2574180382	Mycobacterium tuberculosis BTB08-148	2576610572	CYP128A1	100	489	160891918	N/A	CDPS	3	CYP121
										CYP124
										CYP128
2603879708	Mycobacterium tuberculosis BTB08-183	2604561411	CYP128A1	99	389	0
2603879933	Mycobacterium tuberculosis BTB08-221	2605288121	CYP128A1	100	489	161471511	Other	CDPS	3	CYP121
										CYP124
										CYP128
2603879709	Mycobacterium tuberculosis BTB08-283	2604565744	CYP128A1	100	489	161467723	Other	CDPS	3	CYP121
										CYP124
										CYP128
2603879601	Mycobacterium tuberculosis BTB08-288	2604211878	CYP128A1	100	489	161465724	Other	CDPS	3	CYP121
										CYP124
										CYP128
2603879825	Mycobacterium tuberculosis BTB08-309	2604939186	CYP128A1	100	489	161469736	Other	CDPS	3	CYP121
										CYP124
										CYP128
2603880044	Mycobacterium tuberculosis BTB08-356	2605637092	CYP128A1	100	489	161473301	Other	CDPS	3	CYP121
										CYP124
										CYP128
2574179970	Mycobacterium tuberculosis BTB08-362	2575157692	CYP128A1	100	489	160882408	N/A	CDPS	3	CYP121
										CYP124
										CYP128
2602041965	Mycobacterium tuberculosis BTB08-394	2603329765	CYP128A1	100	489	161460974	Other	CDPS	3	CYP121
										CYP124
										CYP128
2602041966	Mycobacterium tuberculosis BTB08-395	2603333889	CYP128A1	100	489	161461012	Other	CDPS	3	CYP121
										CYP124
										CYP128
2603879710	Mycobacterium tuberculosis BTB09-001	2604569791	CYP128A1	100	489	161467763	Other	CDPS	3	CYP121
										CYP124
										CYP128
2603879826	Mycobacterium tuberculosis BTB09-036	2604943247	CYP128A1	100	489	161469772	Other	CDPS	3	CYP121
										CYP124
2576861353	Mycobacterium tuberculosis BTB09-058	2578111896	CYP128A1	99	489	0
2602041925	Mycobacterium tuberculosis BTB09-085	2603164788	CYP128A1	99	489	161459448	Other	CDPS	3	CYP121
										CYP124
										CYP128
2603880045	Mycobacterium tuberculosis BTB09-086
2588254036	Mycobacterium tuberculosis BTB09-086	2605643143	CYP128A1	100	489	0
2603879827	Mycobacterium tuberculosis BTB09-091	2604948959	CYP128A1	100	489	161469793	Other	CDPS	3	CYP121
										CYP124
										CYP128
2602042006	Mycobacterium tuberculosis BTB09-151	2603498204	CYP128A1	100	489	161462519	Other	CDPS	3	CYP121
										CYP124
										CYP128
2602042007	Mycobacterium tuberculosis BTB09-157	2603502630	CYP128A1	100	489	161462562	Other	CDPS	3	CYP121
										CYP124
										CYP128
2603879828	Mycobacterium tuberculosis BTB09-184	2604953087	CYP128A1	100	489	161469831	Other	CDPS	3	CYP121
										CYP124
										CYP128
2603879829	Mycobacterium tuberculosis BTB09-230	2604956808	CYP128A1	100	489	161469861	Other	CDPS	3	CYP121
										CYP124
										CYP128
2603879830	Mycobacterium tuberculosis BTB09-377	2604960481	CYP128A1	100	489	161469901	Other	CDPS	3	CYP121
										CYP124
										CYP128
2602042008	Mycobacterium tuberculosis BTB09-382	2603506436	CYP128A1	100	489	161462593	Other	CDPS	3	CYP121
										CYP124
										CYP128
2603879602	Mycobacterium tuberculosis BTB09-453	2604215919	CYP128A1	100	489	161465740	Other	CDPS	3	CYP121
										CYP124
										CYP128
2603879711	Mycobacterium tuberculosis BTB09-485	2604572734	CYP128A1	100	489	161467793	Other	CDPS	3	CYP121
										CYP124
										CYP128
2602042009	Mycobacterium tuberculosis BTB09-553	2603510543	CYP128A1	100	489	161462629	Other	CDPS	3	CYP121
										CYP124
										CYP128
2603879934	Mycobacterium tuberculosis BTB09-554	2605290687	CYP128A1	100	489	161471537	Other	CDPS	3	CYP121
										CYP124
										CYP128
2576861338	Mycobacterium tuberculosis BTB09-565	2578062962	CYP128A1	100	489	160901668	Putative	CDPS	1	CYP128
2603880046	Mycobacterium tuberculosis BTB10-001	2605647280	CYP128A1	100	489	161473360	Other	CDPS	3	CYP121
										CYP124
										CYP128
2602041967	Mycobacterium tuberculosis BTB10-005	2603337998	CYP128A1	100	489	161461048	Other	CDPS	3	CYP121
										CYP124
										CYP128
2603879935	Mycobacterium tuberculosis BTB10-092	2605296398	CYP128A1	99	489	161471586	Other	CDPS	3	CYP121
										CYP124
										CYP128
2603879712	Mycobacterium tuberculosis BTB10-097	2604578113	CYP128A1	100	489	161467837	Other	CDPS	3	CYP121
										CYP124
										CYP128
2603880047	Mycobacterium tuberculosis BTB10-120	2605651384	CYP128A1	100	877	161473398	Other	CDPS	3	CYP121
										CYP124
										CYP128
2603879500	Mycobacterium tuberculosis BTB10-142	2603881612	CYP128A1	100	489	161463840	Other	CDPS	3	CYP121
										CYP124
										CYP128
2603879713	Mycobacterium tuberculosis BTB10-253	2546206759	CYP128A1	100	489	0
2603879713	Mycobacterium tuberculosis BTB10-253	2604582211	CYP128A1	100	489	161467875	N/A	CDPS	3	CYP121
										CYP124
										CYP128
2603879936	Mycobacterium tuberculosis BTB10-257	2605300512	CYP128A1	100	489	161471623	Other	CDPS	3	CYP121
										CYP124
										CYP128
2602041926	Mycobacterium tuberculosis BTB10-258	2603168850	CYP128A1	100	489	161459482	Other	CDPS	3	CYP121
										CYP124
										CYP128
2603879714	Mycobacterium tuberculosis BTB10-277	2604586353	CYP128A1	100	489	161467911	Other	CDPS	3	CYP128
										CYP124
										CYP121
2602041968	Mycobacterium tuberculosis BTB10-295	2603341807	CYP128A1	100	489	161461081	Other	CDPS	3	CYP121
										CYP124
										CYP128
2603879831	Mycobacterium tuberculosis BTB10-305	2604965100	CYP128A1	100	489	161469940	Other	CDPS	3	CYP121
										CYP124
										CYP128
2574180291	Mycobacterium tuberculosis BTB10-308	2576294188	CYP128A1	100	489	160888485	N/A	CDPS	3	CYP121
										CYP124
										CYP128
2582581133	Mycobacterium tuberculosis BTB10-357	2584630021	CYP128A1	99	489	0
2603879715	Mycobacterium tuberculosis BTB10-367	2604590468	CYP128A1	100	489	161467948	Other	CDPS	3	CYP121
										CYP124
										CYP128
2603879937	Mycobacterium tuberculosis BTB10-406	2605304612	CYP128A1	100	489	161471661	Other	CDPS	3	CYP121
										CYP124
										CYP128
2603879938	Mycobacterium tuberculosis BTB10-422	2605307206	CYP128A1	100	489	161471717	Other	CDPS	3	CYP121
										CYP124
										CYP128
2603879501	Mycobacterium tuberculosis BTB10-426	2603886017	CYP128A1	100	489	161463883	Other	CDPS	3	CYP121
										CYP124
										CYP128
2603879939	Mycobacterium tuberculosis BTB10-472	2605312403	CYP128A1	99	489	161471735	Other	CDPS	3	CYP121
										CYP124
										CYP128
2576861026	Mycobacterium tuberculosis BTB10-487	2576967955	CYP128A1	100	489	160913787	N/A	CDPS	3	CYP121
										CYP124
										CYP128
2574180074	Mycobacterium tuberculosis BTB11-001	2575521357	CYP128A1	100	489	160872897	N/A	CDPS	3	CYP121
										CYP124
										CYP128
2602041969	Mycobacterium tuberculosis BTB11-027	2603346207	CYP128A1	100	489	161461125	Other	CDPS	3	CYP121
										CYP124
										CYP128
2603879603	Mycobacterium tuberculosis BTB11-047	2604221664	CYP128A1	100	489	161465788	Other	CDPS	3	CYP121
										CYP124
										CYP128
2603879604	Mycobacterium tuberculosis BTB11-112	2604225917	CYP128A1	100	489	161465832	Other	CDPS	3	CYP121
										CYP124
										CYP128
2603879605	Mycobacterium tuberculosis BTB11-133	2604228641	CYP128A1	100	489	161465890	Other	CDPS	3	CYP121
										CYP124
										CYP128
2602041970	Mycobacterium tuberculosis BTB11-139	2603350303	CYP128A1	100	489	161461162	Other	CDPS	3	CYP121
										CYP124
										CYP128
2603879502	Mycobacterium tuberculosis BTB11-160	2603890139	CYP128A1	100	489	161463920	Other	CDPS	3	CYP121
										CYP124
										CYP128
2603880048	Mycobacterium tuberculosis BTB11-192	2605655206	CYP128A1	100	489	161473429	Other	CDPS	3	CYP121
										CYP124
										CYP128
2603879606	Mycobacterium tuberculosis BTB11-195	2604234271	CYP128A1	100	489	161465909	Other	CDPS	3	CYP121
										CYP124
										CYP128
2603880049	Mycobacterium tuberculosis BTB11-207	2605659639	CYP128A1	100	489	161473472	Other	CDPS	3	CYP121
										CYP124
										CYP128
2603879716	Mycobacterium tuberculosis BTB11-210	2604594607	CYP128A1	100	489	161467986	Other	CDPS	3	CYP121
										CYP124
										CYP128
2574180413	Mycobacterium tuberculosis BTB11-214	2576718228	CYP128A1	100	489	160877179	N/A	CDPS	3	CYP121
										CYP124
										CYP128
2576861372	Mycobacterium tuberculosis BTB11-236	2578171622	CYP128A1	100	489	160902868	N/A	CDPS	3	CYP121
										CYP124
										CYP128
2603879503	Mycobacterium tuberculosis BTB11-250	2603894227	CYP128A1	100	489	161463957	Other	CDPS	3	CYP121
										CYP124
										CYP128
2603879607	Mycobacterium tuberculosis BTB11-289	2604239934	CYP128A1	100	489	161465963	Other	CDPS	3	CYP121
										CYP124
										CYP128
2603879608	Mycobacterium tuberculosis BTB11-299	2604242509	CYP128A1	100	489	161465986	Other	CDPS	3	CYP121
										CYP124
										CYP128
2603880050	Mycobacterium tuberculosis BTB11-300	2605663779	CYP128A1	100	489	161473508	Other	CDPS	3	CYP121
										CYP124
										CYP128
2574180113	Mycobacterium tuberculosis BTB11-343	2575648508	CYP128A1	100	489	160874222	Putative	CDPS	1	CYP128
2603879717	Mycobacterium tuberculosis BTB11-371	2604597327	CYP128A1	100	489	161468042	Other	CDPS	3	CYP121
										CYP124
										CYP128
2574179928	Mycobacterium tuberculosis BTB12-001	2575016813	CYP128A1	100	489	0
2602041971	Mycobacterium tuberculosis BTB12-002	2603354420	CYP128A1	100	489	161461199	Other	CDPS	3	CYP121
										CYP124
										CYP128
2603879718	Mycobacterium tuberculosis BTB12-046	2604602523	CYP128A1	100	489	161468054	Other	CDPS	3	CYP121
										CYP124
										CYP128
2603879504	Mycobacterium tuberculosis BTB12-054	2603898327	CYP128A1	100	489	161463996	Other	CDPS	3	CYP121
										CYP124
										CYP128
2603879505	Mycobacterium tuberculosis BTB12-094	2603902434	CYP128A1	100	489	161464034	Other	CDPS	3	CYP121
										CYP124
										CYP128
2603879719	Mycobacterium tuberculosis BTB12-162	2604608193	CYP128A1	100	489	161468111	Other	CDPS	3	CYP121
										CYP124
										CYP128
2582581197	Mycobacterium tuberculosis BTB12-206	2584891302	CYP128A1	100	489	160957963	N/A	CDPS	3	CYP121
										CYP124
										CYP128
2602041927	Mycobacterium tuberculosis BTB12-211	2603173261	CYP128A1	100	489	161459525	Other	CDPS	3	CYP121
										CYP124
										CYP128
2603880051	Mycobacterium tuberculosis BTB12-294	2605668356	CYP128A1	100	489	161473551	Other	CDPS	3	CYP121
										CYP124
										CYP128
2602041928	Mycobacterium tuberculosis BTB12-304	2603177361	CYP128A1	100	489	161459563	Other	CDPS	3	CYP121
										CYP124
										CYP128
2603879506	Mycobacterium tuberculosis BTB12-305	2603906559	CYP128A1	100	489	161464071	Other	CDPS	3	CYP121
										CYP124
										CYP128
2602041972	Mycobacterium tuberculosis BTB12-313	2603358553	CYP128A1	100	489	161461237	Other	CDPS	3	CYP128
										CYP124
										CYP128
2576861051	Mycobacterium tuberculosis BTB12-314	2577060968	CYP128A1	100	489	0
2603879832	Mycobacterium tuberculosis BTB12-315	2604969500	CYP128A1	100	489	161469985	Other	CDPS	3	CYP121
										CYP124
										CYP128
2582581217	Mycobacterium tuberculosis BTB12-384	2584971834	CYP128A1	100	489	160959223	N/A	CDPS	3	CYP121
										CYP124
										CYP128
2574180403	Mycobacterium tuberculosis BTB12-400	2576683431	CYP128A1	100	489	160892730	N/A	CDPS	3	CYP128
2576861060	Mycobacterium tuberculosis BTB12-449	2577099011	CYP128A1	100	489	0				CYP124
										CYP121
2602041973	Mycobacterium tuberculosis BTB13-001	2603362696	CYP128A1	100	489	161461274	Other	CDPS	3	CYP128
										CYP124
										CYP121
2574180264	Mycobacterium tuberculosis BTB13-063	2576197130	CYP128A1	100	489	0
2602041974	Mycobacterium tuberculosis BTB13-089	2603366816	CYP128A1	100	489	161461311	Other	CDPS	3	CYP121
										CYP124
										CYP128
2602041929	Mycobacterium tuberculosis BTB13-127	2603180777	CYP128A1	100	489	161459596	Other	CDPS	3	CYP121
										CYP124
										CYP128
2574179888	Mycobacterium tuberculosis BTB13-128	2574881698	CYP128A1	100	489	0
2602041930	Mycobacterium tuberculosis BTB13-156	2603187227	CYP128A1	100	489	161459657	Other	CDPS	3	CYP121
										CYP124
										CYP128
2582581162	Mycobacterium tuberculosis BTB13-206	2584748629	CYP128A1	100	489	160955740	N/A	CDPS	3	CYP121
										CYP124
										CYP128
2574180330	Mycobacterium tuberculosis BTB13-222	2576431734	CYP128A1	100	489	160889834	Other	CDPS	3	CYP121
										CYP124
										CYP128
2602041931	Mycobacterium tuberculosis BTB13-276	2603189718	CYP128A1	100	489	161459678	Other	CDPS	3	CYP121
										CYP124
										CYP128
638341130	Mycobacterium tuberculosis C	638727516	CYP128A1	100	393	160328974	N/A	CDPS	3	CYP121
										CYP124
										CYP128
2671181035	Mycobacterium tuberculosis C_10367	2675218102	CYP128A1	100	489	161726112	Other	CDPS	3	CYP121
										CYP124
										CYP128
2675903294	Mycobacterium tuberculosis C_14229	2677392227	CYP128A1	100	489	161735554	Other	CDPS	3	CYP121
										CYP124
										CYP128
2724678960	Mycobacterium tuberculosis C_913	2724808702	CYP128A1	100	489	161832205	Other	CDPS	3	CYP121
										CYP124
										CYP128
2700989601	Mycobacterium tuberculosis C00401055	2703450826	CYP128A1	99	352	0
2700989600	Mycobacterium tuberculosis C09400866	2703445976	CYP128A1	100	447	0
2700989600	Mycobacterium tuberculosis C09400866	2703447302	CYP128A1 (P450 fragment)	100	56	0
2698536520	Mycobacterium tuberculosis C09601061
2684622682	Mycobacterium tuberculosis C130	2685358726	CYP128A1	100	489	161753565	Other	CDPS	3	CYP121
										CYP124
										CYP128
2619619475	Mycobacterium tuberculosis C2	2622031001	CYP128A1	100	489	161523866	Other	CDPS	3	CYP121
										CYP124
										CYP128
2619619527	Mycobacterium tuberculosis C2	2622247900	CYP128A1	100	489	161525941	Other	CDPS	3	CYP121
										CYP124
										CYP128
2713896837	Mycobacterium tuberculosis C24_20545	2714480313	CYP128A1	100	489	161822884	Other	CDPS	3	CYP121
										CYP124
										CYP128
2713896838	Mycobacterium tuberculosis C28_9319	2714484172	CYP128A1	100	489	161822900	Other	CDPS	3	CYP128
										CYP124
										CYP128
2713896840	Mycobacterium tuberculosis C28_9904	2714495340	CYP128A1	100	489	161822938	Other	CDPS	3	CYP121
										CYP124
										CYP128
2713897275	Mycobacterium tuberculosis C30_19588	2716321026	CYP128A1	100	489	161825462	Other	CDPS	3	CYP121
										CYP124
										CYP128
2713897277	Mycobacterium tuberculosis C34_13853	2716330426	CYP128A1	100	489	161825482	Other	CDPS	3	CYP121
										CYP124
										CYP128
2713897281	Mycobacterium tuberculosis C4_16679	2716345539	CYP128A1	100	489	161825528	Other	CDPS	3	CYP121
										CYP124
										CYP128
2713897282	Mycobacterium tuberculosis C49_20090	2716349555	CYP128A1	100	489	161825550	Other	CDPS	3	CYP121
										CYP124
										CYP128
2675903581	Mycobacterium tuberculosis C53_20899	2678507765	CYP128A1	100	489	161739622	Other	CDPS	3	CYP121
										CYP124
										CYP128
2545824629	Mycobacterium tuberculosis CAS/NITR204	2546202677	CYP128A1	100	393	0
651053043	Mycobacterium tuberculosis CCDC5079	651084990	CYP128A1	100	393	0
2687453375	Mycobacterium tuberculosis CCDC5079	2688525021	CYP128A1	100	489	161764560	Other	CDPS	3	CYP121
										CYP124
										CYP128
651053044	Mycobacterium tuberculosis CCDC5180	651088657	CYP128A1	100	393	0
2687453135	Mycobacterium tuberculosis CCDC5180	2687610276	CYP128A1	100	489	0
637000172	Mycobacterium tuberculosis CDC1551	637096678	CYP128A1	100	489	160324863	N/A	CDPS	3	CYP121
										CYP124
										CYP128
2603879853	Mycobacterium tuberculosis cdc1551	2605055754	CYP128A1	100	489	161470784	Other	CDPS	3	CYP121
										CYP124
										CYP128
2537561546	Mycobacterium tuberculosis CDC1551A	2537735927	CYP128A1	100	489	160559631	N/A	CDPS	3	CYP121
										CYP124
										CYP128
2576861059	Mycobacterium tuberculosis CPHL_A	2577093737	CYP128A1	99	489	160915275	N/A	CDPS	3	CYP121
										CYP124
										CYP128
645951826	Mycobacterium tuberculosis CPHL_A	646015081	CYP128A1	99	489	160357847	N/A	CDPS	3	CYP121
										CYP124
										CYP128
2700989399	Mycobacterium tuberculosis CSF3053	2702452103	CYP128A1	100	489	161812962	Other	CDPS	3	CYP121
										CYP124
										CYP128
2511231130	Mycobacterium tuberculosis CTRI-2	2511736677	CYP128A1	100	489	160392913	N/A	CDPS	3	CYP121
										CYP124
										CYP128
2547132221	Mycobacterium tuberculosis CTRI-4	2547881406	CYP128A1	100	489	160618857	N/A	CDPS	3	CYP121
										CYP124
										CYP128
2619619457	Mycobacterium tuberculosis CWCFVRF MDRTB 670	2621957378	CYP128A1	100	489	161523176	Other	CDPS	3	CYP121
										CYP124
										CYP128
2671181084	Mycobacterium tuberculosis D00000071	2675425045	CYP128A1	100	489	0
2671180487	Mycobacterium tuberculosis D00000538	2672977603	CYP128A1	100	489	161718035	Other	CDPS	3	CYP121
										CYP124
										CYP128
2700989605	Mycobacterium tuberculosis D00501624	2703467325	CYP128A1	100	489	0
2700989603	Mycobacterium tuberculosis D00700688	2703458116	CYP128A1	100	459	0
2718218414	Mycobacterium tuberculosis DK9897	2721365624	CYP128A1	100	489	161829836	Other	CDPS	3	CYP121
										CYP124
										CYP128
2671180967	Mycobacterium tuberculosis E09700455	2674937819	CYP128A1	100	489	0
2700989597	Mycobacterium tuberculosis E09701106	2703431355	CYP128A1	100	489	0
2700989599	Mycobacterium tuberculosis E09701191	2703441056	CYP128A1	100	489	0
2703719379	Mycobacterium tuberculosis E09701891	2706580312	CYP128A1	100	489	0
2698536423	Mycobacterium tuberculosis E09801032	2699039538	CYP128A1	100	489	161805196	Other	CDPS	3	CYP121
										CYP124
										CYP128
2630968922	Mycobacterium tuberculosis E186hv	2633778693	CYP128A1	99	489	161572509	Other	CDPS	3	CYP121
										CYP124
										CYP128
2554235103	Mycobacterium tuberculosis EAI/OSDD271	2554690947	CYP128A1	100	489	160776473	N/A	CDPS	3	CYP121
										CYP124
										CYP128
2554235430	Mycobacterium tuberculosis EAI5	2555961067	CYP128A1	100	489	0
2545824630	Mycobacterium tuberculosis EAI5/NITR206
2619619459	Mycobacterium tuberculosis EAS054	2621964174	CYP128A1	100	489	161523278	Other	CDPS	3	CYP121
										CYP124
										CYP128
642979363	Mycobacterium tuberculosis EAS054	643032434	CYP128A1	100	489	160345767	N/A	CDPS	3	CYP121
										CYP124
										CYP128
2630968737	Mycobacterium tuberculosis East African-Indian NZ3MDR1	2633043881	CYP128A1	100	489	161569469	Other	CDPS	3	CYP121
										CYP124
										CYP128
2671180871	Mycobacterium tuberculosis EE0502463	2674541890	CYP128A1	99	489	161723744	Other	CDPS	3	CYP121
										CYP124
										CYP128
2681813342	Mycobacterium tuberculosis EE0503811	2683838992	CYP128A1	99	489	161748129	Other	CDPS	3	CYP121
										CYP124
										CYP128
2681813343	Mycobacterium tuberculosis EE0506178	2683844005	CYP128A1	99	489	161748139	Other	CDPS	3	CYP121
										CYP124
										CYP128
2681813341	Mycobacterium tuberculosis EE0506784	2683834420	CYP128A1	99	489	161748064	Other	CDPS	3	CYP121
										CYP124
										CYP128
2540341098	Mycobacterium tuberculosis Erdman	2540620657	CYP128A1	100	362	160576546	N/A	CDPS	3	CYP121
										CYP124
										CYP128
2588254171	Mycobacterium tuberculosis Erdman	2590318302	CYP128A1	100	458	161000325	N/A	NOT FOUND	1	CYP128
2690316084	Mycobacterium tuberculosis F00001728	2692182489	CYP128A1	100	458	0
2700989623	Mycobacterium tuberculosis F00002017	2703542068	CYP128A1	100	458	0
2700989641	Mycobacterium tuberculosis F00201178	2703620448	CYP128A1	100	458	0
2700989640	Mycobacterium tuberculosis F09900854	2703615534	CYP128A1	100	458	0
2687453480	Mycobacterium tuberculosis F1	2688963639	CYP128A1	100	489	161766479	Other	CDPS	3	CYP121
										CYP124
										CYP128
2602041978	Mycobacterium tuberculosis F11	2603383279	CYP128A1	100	489	161461466	Other	CDPS	3	CYP121
										CYP124
										CYP128
640427123	Mycobacterium tuberculosis F11 (ExPEC)	640607052	CYP128A1	100	489	160332335	N/A	CDPS	3	CYP121
										CYP124
										CYP128
2687453473	Mycobacterium tuberculosis F28	2688938866	CYP128A1	100	489	161766339	Other	CDPS	3	CYP121
										CYP124
										CYP128
2541047993	Mycobacterium tuberculosis FJ05194	2545499220	CYP128A1	100	393	160604470	N/A	CDPS	3	CYP121
										CYP124
										CYP128
2675903506	Mycobacterium tuberculosis G00000978	2678228049	CYP128A1	100	332	0
2690316053	Mycobacterium tuberculosis G00001233	2692053560	CYP128A1	100	489	161778852	Other	CDPS	3	CYP121
										CYP124
										CYP128
2695420682	Mycobacterium tuberculosis G00101715	2697047929	CYP128A1	100	489	161797794	Other	CDPS	3	CYP121
										CYP124
										CYP128
2700989642	Mycobacterium tuberculosis G09801536	2703626132	CYP128A1	100	477	0
2703719373	Mycobacterium tuberculosis G09901357	2706557134	CYP128A1	100	295	0
2703719373	Mycobacterium tuberculosis G09901357	2603913659	CYP128A1	100	489	0
2576861111	Mycobacterium tuberculosis G-12-005	2577283029	CYP128A1	100	489	0
2576861289	Mycobacterium tuberculosis GM 1503	2577893844	CYP128A1	100	489	160899795	N/A	CDPS	3	CYP121
										CYP124
										CYP128
642979350	Mycobacterium tuberculosis GM 1503	643045705	CYP128A1	100	393	0
2545824696	Mycobacterium tuberculosis GuangZ0019	2546454208	CYP128A1	100	393	160610419	N/A	CDPS	3	CYP121
										CYP124
										CYP128
2713897283	Mycobacterium tuberculosis H_13559	2716354004	CYP128A1	100	489	161825573	Other	CDPS	3	CYP121
										CYP124
										CYP128
2713897284	Mycobacterium tuberculosis H_13571	2716358548	CYP128A1	100	489	161825597	Other	CDPS	3	CYP121
										CYP124
										CYP128
2675903674	Mycobacterium tuberculosis H_7300	2678876416	CYP128A1	100	489	161741099	Other	CDPS	3	CYP121
										CYP124
										CYP128
2695420911	Mycobacterium tuberculosis H00200930	2698021525	CYP128A1	100	458	0
2671180752	Mycobacterium tuberculosis H09601792	2674052596	CYP128A1 (P450 fragment)	100	34	0
2671180752	Mycobacterium tuberculosis H09601792	2674052595	CYP128A1	100	458	0
2619619528	Mycobacterium tuberculosis H1249	2622252812	CYP128A1	100	489	161525995	Other	CDPS	3	CYP121
										CYP124
										CYP128
2619619529	Mycobacterium tuberculosis H1329	2622255614	CYP128A1	100	489	161526024	Other	CDPS	3	CYP121
										CYP124
										CYP128
2574179860	Mycobacterium tuberculosis H1578	2574790851	CYP128A1	100	489	160867808	N/A	CDPS	3	CYP121
										CYP124
										CYP128
2619619530	Mycobacterium tuberculosis H1580	2622259580	CYP128A1	100	489	161526060	Other	CDPS	3	CYP121
										CYP124
										CYP128
2619619531	Mycobacterium tuberculosis H1589	2622263895	CYP128A1	100	489	161526102	Other	CDPS	3	CYP121
										CYP124
										CYP128
2619619532	Mycobacterium tuberculosis H1856	2622267724	CYP128A1	100	489	161526141	Other	CDPS	3	CYP121
										CYP124
										CYP128
2645727650	Mycobacterium tuberculosis H1964	2646371017	CYP128A1	100	489	161621002	Other	CDPS	3	CYP121
										CYP124
										CYP128
2619619533	Mycobacterium tuberculosis H1996	2622273134	CYP128A1	100	489	161526187	Other	CDPS	3	CYP121
										CYP124
										CYP128
2619619534	Mycobacterium tuberculosis H2101	2622275969	CYP128A1	100	489	161526216	Other	CDPS	3	CYP121
										CYP124
										CYP128
2619619535	Mycobacterium tuberculosis H2102	2622279884	CYP128A1	100	489	161526250	Other	CDPS	3	CYP121
										CYP124
										CYP128
2619619536	Mycobacterium tuberculosis H2264	2622283975	CYP128A1	100	489	161526295	Other	CDPS	3	CYP121
										CYP124
										CYP128
2619619537	Mycobacterium tuberculosis H2300	2622290155	CYP128A1	100	489	161526350	Other	CDPS	3	CYP121
										CYP124
										CYP128
2645727887	Mycobacterium tuberculosis H2375	2647411139	CYP128A1	100	489	161625179	Other	CDPS	3	CYP121
										CYP124
										CYP128
2576861228	Mycobacterium tuberculosis H2398	2577685271	CYP128A1	100	489	160897557	N/A	CDPS	1	CYP128
2582581215	Mycobacterium tuberculosis H2438	2584964024	CYP128A1	100	489	160959096	N/A	CDPS	1	CYP128
2619619538	Mycobacterium tuberculosis H2463	2622292572	CYP128A1	100	489	161526376	Other	CDPS	3	CYP121
										CYP124
										CYP128
2574180320	Mycobacterium tuberculosis H2581	2576392958	CYP128A1	100	489	0
2619619539	Mycobacterium tuberculosis H2754	2622296623	CYP128A1	100	489	161526414	Other	CDPS	3	CYP121
										CYP124
										CYP128
2619619540	Mycobacterium tuberculosis H2760	2622300879	CYP128A1	100	489	161526459	Other	CDPS	3	CYP121
										CYP124
										CYP128
2619619541	Mycobacterium tuberculosis H3004	2622304384	CYP128A1	100	489	161526487	Other	CDPS	3	CYP121
										CYP124
										CYP128
2619619542	Mycobacterium tuberculosis H3005	2622310770	CYP128A1	100	489	161526545	Other	CDPS	3	CYP121
										CYP124
										CYP128
2619619543	Mycobacterium tuberculosis H3033	2622313067	CYP128A1	100	489	161526570	Other	CDPS	3	CYP121
										CYP124
										CYP128
2619619544	Mycobacterium tuberculosis H3094	2622317437	CYP128A1	100	489	161526616	Other	CDPS	3	CYP121
										CYP124
										CYP128
2619619545	Mycobacterium tuberculosis H3360	2622321307	CYP128A1	100	489	161526652	Other	CDPS	3	CYP121
										CYP124
										CYP128
2574179930	Mycobacterium tuberculosis H3361	2575023700	CYP128A1	100	489	160880883	N/A	CDPS	3	CYP121
										CYP124
										CYP128
2619619546	Mycobacterium tuberculosis H3367	2622326771	CYP128A1	100	489	161526702	Other	CDPS	3	CYP121
										CYP124
										CYP128
640427124	Mycobacterium tuberculosis H37Ra	640603013	CYP128A1	100	489	160654767	N/A	CDPS	3	CYP128
										CYP124
										CYP121
641736240	Mycobacterium tuberculosis H37Ra
2603879731	Mycobacterium tuberculosis H37Rv	2604656585	CYP128A1	100	489	161468565	Other	CDPS	3	CYP121
										CYP124
										CYP128
637000173	Mycobacterium tuberculosis H37Rv	637027493	CYP128A1	100	489	160505353	N/A	CDPS	3	CYP121
										CYP124
										CYP128
2526164708	Mycobacterium tuberculosis H37Rv	2527057530	CYP128A1	100	489	160654457	N/A	CDPS	3	CYP121
										CYP124
										CYP128
2630968925	Mycobacterium tuberculosis H37Rv	2633791002	CYP128A1	100	489	161572552	Other	CDPS	3	CYP121
										CYP124
										CYP128
2602041906	Mycobacterium tuberculosis H37RvAE	2603096243	CYP128A1	100	489	161459019	Other	CDPS	3	CYP121
										CYP124
										CYP128
2547132039	Mycobacterium tuberculosis H37RvCO	2547164848	CYP128A1	100	489	160614277	N/A	CDPS	3	CYP121
										CYP124
										CYP128
2602041907	Mycobacterium tuberculosis H37RvLP	2603100395	CYP128A1	100	489	161459057	Other	CDPS	3	CYP121
										CYP124
										CYP128
2602041908	Mycobacterium tuberculosis H37RvMA	2603104586	CYP128A1	100	489	161459095	Other	CDPS	3	CYP121
										CYP124
										CYP128
2645727865	Mycobacterium tuberculosis H37RvSiena	2647321595	CYP128A1	100	489	161624786	Other	CDPS	3	CYP121
										CYP124
										CYP128
2574180065	Mycobacterium tuberculosis H3986	2575491194	CYP128A1	100	489	160872531	N/A	CDPS	1	CYP128
2713897285	Mycobacterium tuberculosis H55_24991	2716365346	CYP128A1	100	489	161825610	Other	CDPS	3	CYP121
										CYP124
										CYP128
2713897286	Mycobacterium tuberculosis H6_10443	2716366564	CYP128A1	100	489	161825632	Other	CDPS	3	CYP121
										CYP124
										CYP128
2713897287	Mycobacterium tuberculosis H6_12226	2716371067	CYP128A1	100	489	161825655	Other	CDPS	3	CYP121
										CYP124
										CYP128
2713897270	Mycobacterium tuberculosis H6_7420	2716299353	CYP128A1	100	489	161825361	Other	CDPS	3	CYP121
										CYP124
										CYP128
641736194	Mycobacterium tuberculosis Haarlem	641783875	CYP128A1	99	362	160390936	N/A	NOT FOUND	1	CYP128
2588254170	Mycobacterium tuberculosis Haarlem	2590314232	CYP128A1	99	458	161000262	N/A	CDPS	1	CYP128
2545824626	Mycobacterium tuberculosis Haarlem3/NITR202	2546192652	CYP128A1	99	224	160608439	Putative	NOT FOUND	1	CYP128
2545824626	Mycobacterium tuberculosis Haarlem3/NITR202	2546192653	CYP128A1 (P450 fragment)	98	266	0
2619619309	Mycobacterium tuberculosis HM	2621347394	CYP128A1	100	489	161517520	Other	CDPS	3	CYP121
										CYP124
										CYP128
2547132240	Mycobacterium tuberculosis HN878	2547960415	CYP128A1	100	489	0
2713897288	Mycobacterium tuberculosis I_15762	2716378161	CYP128A1	100	489	161825676	Other	CDPS	1	CYP128
2721755451	Mycobacterium tuberculosis I0002353-6	2722600524	CYP128A1	100	489	161830282	Other	CDPS	3	CYP121
										CYP124
										CYP128
2718218253	Mycobacterium tuberculosis I0002801-4	2720706782	CYP128A1	100	489	161829215	Other	CDPS	3	CYP121
										CYP124
										CYP128
2718218252	Mycobacterium tuberculosis I0004000-1	2720702678	CYP128A1	100	489	161829199	Other	CDPS	3	CYP121
										CYP124
										CYP128
2718218412	Mycobacterium tuberculosis I0004241-1	2721357388	CYP128A1	100	489	161829805	Other	CDPS	3	CYP121
										CYP124
										CYP128
2700989648	Mycobacterium tuberculosis I00200020	2703653913	CYP128A1	100	458	0
2700989620	Mycobacterium tuberculosis I00300092	2703532478	CYP128A1	100	458	0
2681813347	Mycobacterium tuberculosis I00300818	2683862932	CYP128A1	100	458	0
2703719352	Mycobacterium tuberculosis I00601066	2706477835	CYP128A1	100	458	0
2671180242	Mycobacterium tuberculosis I09400880	2671965823	CYP128A1	100	458	161714109	Putative	NOT FOUND	1	CYP128
2700989645	Mycobacterium tuberculosis I09400970	2703640502	CYP128A1	100	458	0
2695420779	Mycobacterium tuberculosis I09601853	2697444179	CYP128A1	100	458	0
2700989644	Mycobacterium tuberculosis I09702330	2703633199	CYP128A1	100	458	0
2700989619	Mycobacterium tuberculosis I09800059	2703528394	CYP128A1	100	458	0
2627853699	Mycobacterium tuberculosis IEXDR1	2628596934	CYP128A1	99	489	161550192	Other	CDPS	1	CYP128
2619619310	Mycobacterium tuberculosis INS_MDR	2621350164	CYP128A1	100	489	161517543	Other	CDPS	3	CYP121
										CYP124
										CYP128
2619619311	Mycobacterium tuberculosis INS_SEN	2621354488	CYP128A1	100	489	161517584	Other	CDPS	3	CYP121
										CYP124
										CYP128
2571042743	Mycobacterium tuberculosis INS_XDR	2573561338	CYP128A1	100	489	160842688	N/A	CDPS	1	CYP128
2671181072	Mycobacterium tuberculosis J09400698	2675372419	CYP128A1	100	489	161726687	Other	CDPS	3	CYP121
										CYP124
										CYP128
2695420828	Mycobacterium tuberculosis J09401337	2697651823	CYP128A1	100	489	161800011	Other	CDPS	3	CYP121
										CYP124
										CYP128
2671180573	Mycobacterium tuberculosis J09402203	2673323873	CYP128A1	100	489	161719266	Other	CDPS	3	CYP121
										CYP124
										CYP128
2700989609	Mycobacterium tuberculosis J09500385	2703484258	CYP128A1	100	489	161814223	Other	CDPS	3	CYP121
										CYP124
										CYP128
2700989610	Mycobacterium tuberculosis J09500392	2703486395	CYP128A1	100	489	161814224	Other	CDPS	3	CYP128
										CYP121
										CYP124
2700989611	Mycobacterium tuberculosis J09602061	2703493615	CYP128A1	100	458	0
2700989607	Mycobacterium tuberculosis J09700140	2703476981	CYP128A1	100	458	0
2703719385	Mycobacterium tuberculosis J09700837	2706609331	CYP128A1	100	489	161817933	Other	CDPS	3	CYP128
										CYP124
										CYP121
2700989612	Mycobacterium tuberculosis J09701231	2703496927	CYP128A1	100	489	161814270	Other	CDPS	3	CYP128
										CYP124
										CYP121
2703719377	Mycobacterium tuberculosis J09701362	2706572482	CYP128A1	100	489	161817826	Other	CDPS	3	CYP121
										CYP124
										CYP128
2695420631	Mycobacterium tuberculosis J09701593	2696834081	CYP128A1	100	489	161796997	Other	CDPS	3	CYP121
										CYP124
										CYP128
2700989608	Mycobacterium tuberculosis J09701920	2703480498	CYP128A1	100	489	161814191	Other	CDPS	3	CYP121
										CYP124
										CYP128
2690316326	Mycobacterium tuberculosis J09800554	2693204366	CYP128A1	100	489	161783217	Other	CDPS	3	CYP121
										CYP124
										CYP128
2671180633	Mycobacterium tuberculosis J09800628	2673569562	CYP128A1	100	489	161720295	Other	CDPS	3	CYP121
										CYP124
										CYP128
2700989613	Mycobacterium tuberculosis J09800745	2703502356	CYP128A1	100	458	0
2700989614	Mycobacterium tuberculosis J09900137	2703506861	CYP128A1	100	489	161814289	Other	CDPS	3	CYP121
										CYP124
										CYP128
2681813344	Mycobacterium tuberculosis J09900221	2683846956	CYP128A1	100	489	161748173	Other	CDPS	3	CYP121
										CYP124
										CYP128
2695420508	Mycobacterium tuberculosis J09900583	2696307717	CYP128A1	100	489	161795020	Other	CDPS	3	CYP121
										CYP124
										CYP128
2671181187	Mycobacterium tuberculosis J09902073	2675871408	CYP128A1	100	489	161728628	Other	CDPS	3	CYP121
										CYP124
										CYP128
2588253735	Mycobacterium tuberculosis K	2588539573	CYP128A1	100	489	160982696	N/A	CDPS	3	CYP121
										CYP124
										CYP128
2703719388	Mycobacterium tuberculosis K00101539	2706619891	CYP128A1	100	489	161817993	Other	CDPS	3	CYP121
										CYP124
										CYP128
2703719381	Mycobacterium tuberculosis K00200539	2706589767	CYP128A1	100	489	161817870	Other	CDPS	3	CYP121
										CYP124
										CYP128
2700989652	Mycobacterium tuberculosis K00201415	2703669382	CYP128A1	100	489	161814872	Other	CDPS	3	CYP121
										CYP124
										CYP128
2681813352	Mycobacterium tuberculosis K00500041	2683879246	CYP128A1	100	395	0
2695420626	Mycobacterium tuberculosis K00500133	2696815241	CYP128A1	100	489	161796890	Other	CDPS	3	CYP121
										CYP124
										CYP128
2690316330	Mycobacterium tuberculosis K00700186	2693220738	CYP128A1	100	489	161783263	Other	CDPS	3	CYP121
										CYP124
										CYP128
2698536514	Mycobacterium tuberculosis K09600911	2699415131	CYP128A1	100	489	161806598	Other	CDPS	3	CYP121
										CYP124
										CYP128
2700989643	Mycobacterium tuberculosis K09700503	2703630784	CYP128A1	100	489	161814728	Other	CDPS	3	CYP121
										CYP124
										CYP128
2700989647	Mycobacterium tuberculosis K09900646	2703647892	CYP128A1	100	489	161814778	Other	CDPS	3	CYP121
										CYP124
										CYP128
2671181018	Mycobacterium tuberculosis K09901478	2675142074	CYP128A1	100	489	161725806	Other	CDPS	3	CYP121
										CYP124
										CYP128
2700989651	Mycobacterium tuberculosis K09901972	2703663993	CYP128A1	100	489	161814853	Other	CDPS	3	CYP121
										CYP124
										CYP128
2713897289	Mycobacterium tuberculosis KI_19771	2716379574	CYP128A1	100	489	161825702	Other	CDPS	3	CYP121
										CYP124
										CYP128
2713897289	Mycobacterium tuberculosis KI_19771	2716379519	CYP128A1	100	489	161825701	Other	CDPS	3	CYP121
										CYP124
										CYP128
2588253748	Mycobacterium tuberculosis Korean KIT87190	2588591889	CYP128A1	100	489	0
2576861345	Mycobacterium tuberculosis KT-0001
2588254163	Mycobacterium tuberculosis KT-0002	2590291693	CYP128A1	100	489	0
2574180265	Mycobacterium tuberculosis KT-0003	2576200387	CYP128A1	100	489	0
2574179997	Mycobacterium tuberculosis KT-0004	2575256114	CYP128A1	100	489	160883342	N/A	CDPS	3	CYP121
										CYP124
										CYP128
2651869851	Mycobacterium tuberculosis KT-0005	2653109957	CYP128A1	100	489	161645411	Other	CDPS	3	CYP121
										CYP124
										CYP128
2588254162	Mycobacterium tuberculosis KT-0006	2590289288	CYP128A1	100	489	160999997	N/A	CDPS	3	CYP121
										CYP124
										CYP128
2588254161	Mycobacterium tuberculosis KT-0007	2590283279	CYP128A1	100	489	160999905	N/A	CDPS	3	CYP121
										CYP124
										CYP128
2588254160	Mycobacterium tuberculosis KT-0008	2590279940	CYP128A1	100	489	0
2603879720	Mycobacterium tuberculosis KT-0010	2604609986	CYP128A1	100	489	161468125	Other	CDPS	3	CYP121
										CYP124
										CYP128
2582581202	Mycobacterium tuberculosis KT-0011	2584911707	CYP128A1	100	489	160958277	N/A	CDPS	3	CYP121
										CYP124
										CYP128
2603879940	Mycobacterium tuberculosis KT-0012	2605315149	CYP128A1	100	489	161471795	Other	CDPS	3	CYP121
										CYP124
										CYP128
2588254159	Mycobacterium tuberculosis KT-0014	2590277116	CYP128A1	100	489	160999806	N/A	CDPS	3	CYP121
										CYP124
										CYP128
2588254158	Mycobacterium tuberculosis KT-0015	2590273293	CYP128A1	100	489	160999745	N/A	CDPS	3	CYP121
										CYP124
										CYP128
2588254157	Mycobacterium tuberculosis KT-0016	2590267595	CYP128A1	100	489	160999653	N/A	CDPS	3	CYP121
										CYP124
										CYP128
2588254156	Mycobacterium tuberculosis KT-0017	2590263914	CYP128A1	100	489	160999592	N/A	CDPS	3	CYP121
										CYP124
										CYP128
2603879833	Mycobacterium tuberculosis KT-0018	2604974674	CYP128A1	100	489	161470037	Other	CDPS	3	CYP121
										CYP124
										CYP128
[truncated: 6,119 more rows]
